# Supplementary material for: A new polymorph of 2,6-dimeth­oxy­benzoic acid
Source: Acta Crystallogr Sect E Struct Rep Online. 2011 Nov 23;67(Pt 12):o3394–5. doi: 10.1107/S1600536811049075 (PMC3239035; doi:10.1107/S1600536811049075)
Supplement: Supplementary file 1 [file e-67-o3394-sup1.cif]

##############################################################################
#                                                                            #
# This CIF contains the data in a paper accepted for publication in          #
# Acta Crystallographica Section E. It conforms to the requirements of       #
# Notes for Authors for Acta Crystallographica Section E, and has been       #
# peer reviewed under the auspices of the IUCr Commission on Journals.       #
#                                                                            #
# Full details of the Crystallographic Information File format               #
# are given in the paper "The Crystallographic Information File (CIF):       #
# a New Standard Archive File for Crystallography" by S. R. Hall, F. H.      #
# Allen and I. D. Brown [Acta Cryst. (1991), A47, 655-685].                  #
#                                                                            #
# The current version of the core CIF dictionary is obtainable from          #
# ftp://ftp.iucr.org/pub/cif_core.dic.                                       #
#                                                                            #
# Software is freely available for graphical display of the structure(s)     #
# in this CIF. For information consult the CIF software page                 #
# http://www.iucr.org/resources/cif/software.                                #
#                                                                            #
# This file may be used for bona fide research purposes within the           #
# scientific community so long as proper attribution is given to the journal # 
# article from which it was obtained.                                        #
#                                                                            #
##############################################################################
data_I
_audit_creation_method     SHELXL-97
_chemical_name_systematic
;
2,6-dimethoxybenzoic acid
;
_chemical_name_common     ?
_chemical_formula_moiety     'C9 H10 O4'
_chemical_formula_sum     'C9 H10 O4'
_chemical_formula_iupac     'C9 H10 O4'
_chemical_formula_weight     182.17
_chemical_melting_point     ?
_symmetry_cell_setting     tetragonal
_symmetry_space_group_name_H-M     'P 41 21 2'
_symmetry_space_group_name_Hall     'P 4abw 2nw'
loop_
    _symmetry_equiv_pos_as_xyz
    'x, y, z'
    '-x, -y, z+1/2'
    'x+1/2, -y+1/2, -z+3/4'
    '-x+1/2, y+1/2, -z+1/4'
    '-y, -x, -z+1/2'
    'y, x, -z'
    'y+1/2, -x+1/2, z+3/4'
    '-y+1/2, x+1/2, z+1/4'
_cell_length_a     8.1423(3)
_cell_length_b     8.1423(3)
_cell_length_c     27.6814(18)
_cell_angle_alpha     90.00
_cell_angle_beta     90.00
_cell_angle_gamma     90.00
_cell_volume     1835.20(15)
_cell_formula_units_Z     8
_cell_measurement_reflns_used     4278
_cell_measurement_theta_min     2.8870
_cell_measurement_theta_max     32.3393
_cell_measurement_temperature     298(2)
_exptl_crystal_description     'tablets'
_exptl_crystal_colour     'colourless'
_exptl_crystal_size_max     0.30
_exptl_crystal_size_mid     0.25
_exptl_crystal_size_min     0.21
_exptl_crystal_density_diffrn     1.319
_exptl_crystal_density_meas     ?
_exptl_crystal_density_method     'not measured'
_exptl_crystal_F_000     768
_exptl_absorpt_coefficient_mu     0.105
_exptl_absorpt_correction_type     multi-scan
_exptl_absorpt_process_details
;
(CrysAlis RED; Oxford Diffraction, 2006).
;
_exptl_absorpt_correction_T_min     0.87834
_exptl_absorpt_correction_T_max     0.99894
_exptl_special_details
;
;
_diffrn_ambient_temperature     298(2)
_diffrn_radiation_type     MoK\a
_diffrn_radiation_wavelength     0.71069
_diffrn_radiation_monochromator     graphite
_diffrn_measurement_device_type     'Oxford Diffraction Xcalibur S CCD'
_diffrn_measurement_method     '\w and \f'
_diffrn_detector_area_resol_mean     16.0696
_diffrn_reflns_number     11616
_diffrn_reflns_av_R_equivalents     0.0417
_diffrn_reflns_av_sigmaI/netI     0.0251
_diffrn_reflns_theta_min     2.90
_diffrn_reflns_theta_max     30.00
_diffrn_reflns_theta_full     30.00
_diffrn_measured_fraction_theta_max     0.999
_diffrn_measured_fraction_theta_full     0.999
_diffrn_reflns_limit_h_min     -11
_diffrn_reflns_limit_h_max     10
_diffrn_reflns_limit_k_min     -8
_diffrn_reflns_limit_k_max     11
_diffrn_reflns_limit_l_min     -38
_diffrn_reflns_limit_l_max     38
_diffrn_standards_number     ?
_diffrn_standards_interval_count     ?
_diffrn_standards_interval_time     ?
_diffrn_standards_decay_%     ?
_refine_special_details
;
Refinement of <i>F</i>^2^ against ALL reflections. The weighted <i>R</i>-factor
<i>wR</i> and goodness of fit <i>S</i> are based on <i>F</i>^2^, conventional
<i>R</i>-factors <i>R</i> are based on <i>F</i>, with <i>F</i> set to zero for
negative <i>F</i>^2^. The threshold expression of <i>F</i>^2^ >
2\s(<i>F</i>^2^) is used only for calculating <i>R</i>-factors(gt) <i>etc</i>.
and is not relevant to the choice of reflections for refinement.
<i>R</i>-factors based on <i>F</i>^2^ are statistically about twice as large
as those based on <i>F</i>, and <i>R</i>- factors based on ALL data will be
even larger.
;
_reflns_number_total     1653
_reflns_number_gt     1332
_reflns_threshold_expression     I>2\s(I)
_refine_ls_structure_factor_coef     Fsqd
_refine_ls_matrix_type     full
_refine_ls_R_factor_all     0.0844
_refine_ls_R_factor_gt     0.0620
_refine_ls_wR_factor_gt     0.1364
_refine_ls_wR_factor_ref     0.1466
_refine_ls_goodness_of_fit_ref     1.190
_refine_ls_restrained_S_all     1.190
_refine_ls_number_reflns     1653
_refine_ls_number_parameters     133
_refine_ls_number_restraints     0
_refine_ls_hydrogen_treatment     mixed
_refine_ls_weighting_scheme     calc
_refine_ls_weighting_details
         'calc w=1/[\s^2^(Fo^2^)+(0.0659P)^2^+0.2634P] where P=(Fo^2^+2Fc^2^)/3'
_atom_sites_solution_hydrogens     geom
_atom_sites_solution_primary     direct
_atom_sites_solution_secondary     difmap
_refine_ls_shift/su_max     0.000
_refine_ls_shift/su_mean     0.000
_refine_diff_density_max     0.181
_refine_diff_density_min     -0.165
_refine_ls_extinction_method     'SHELXL97 (Sheldrick, 2008)'
_refine_ls_extinction_coef     0.017(3)
_refine_ls_extinction_expression
                                  'Fc^*^=kFc[1+0.001xFc^2^\l^3^/sin(2\q)]^-1/4^'
_refine_ls_abs_structure_details     ?
_refine_ls_abs_structure_Flack     ?
loop_
    _atom_type_symbol
    _atom_type_description
    _atom_type_scat_dispersion_real
    _atom_type_scat_dispersion_imag
    _atom_type_scat_source
    'C' 'C' 0.0033 0.0016
                         'International Tables Vol C Tables 4.2.6.8 and 6.1.1.4'
    'H' 'H' 0.0000 0.0000
                         'International Tables Vol C Tables 4.2.6.8 and 6.1.1.4'
    'O' 'O' 0.0106 0.0060
                         'International Tables Vol C Tables 4.2.6.8 and 6.1.1.4'
_computing_data_collection     'CrysAlis CCD (Oxford Diffraction, 2006)'
_computing_cell_refinement     'CrysAlis RED (Oxford Diffraction, 2006)'
_computing_data_reduction     'CrysAlis RED (Oxford Diffraction, 2006)'
_computing_structure_solution     'SIR97 (Altomare <i>et al.</i>, 1999)'
_computing_structure_refinement     'SHELXL97 (Sheldrick, 2008)'
_computing_molecular_graphics     '<i>ORTEP-3 for Windows</i> (Farrugia, 1997)'
_computing_publication_material     'WinGX (Farrugia, 1999)'
loop_
    _atom_site_type_symbol
    _atom_site_label
    _atom_site_fract_x
    _atom_site_fract_y
    _atom_site_fract_z
    _atom_site_U_iso_or_equiv
    _atom_site_adp_type
    _atom_site_calc_flag
    _atom_site_refinement_flags
    _atom_site_occupancy
    _atom_site_symmetry_multiplicity
    _atom_site_disorder_assembly
    _atom_site_disorder_group
    O O1 0.7090(3) 0.1661(3) 0.71019(8) 0.0558(6) Uani d . 1 1 . .
    H H1 0.733(5) 0.209(5) 0.7340(15) 0.023(14) Uiso d P 0.53(5) 1 . .
    O O2 0.5271(3) 0.3665(2) 0.70822(7) 0.0508(6) Uani d . 1 1 . .
    H H2 0.566(7) 0.393(7) 0.7333(17) 0.031(18) Uiso d P 0.47(5) 1 . .
    O O3 0.7742(3) 0.2435(3) 0.60828(6) 0.0652(7) Uani d . 1 1 . .
    O O4 0.2838(3) 0.1176(3) 0.68526(7) 0.0618(6) Uani d . 1 1 . .
    C C1 0.5250(3) 0.1775(3) 0.64409(7) 0.0362(6) Uani d . 1 1 . .
    C C2 0.6221(4) 0.1801(3) 0.60276(8) 0.0456(7) Uani d . 1 1 . .
    C C3 0.5579(5) 0.1225(4) 0.55922(9) 0.0644(9) Uani d . 1 1 . .
    H H3 0.6230 0.1245 0.5299 0.077 Uiso calc R 1 1 . .
    C C4 0.3993(6) 0.0628(5) 0.55889(11) 0.0749(11) Uani d . 1 1 . .
    H H4 0.3547 0.0220 0.5287 0.090 Uiso calc R 1 1 . .
    C C5 0.3025(5) 0.0583(4) 0.59895(12) 0.0653(9) Uani d . 1 1 . .
    H H5 0.1917 0.0147 0.5972 0.078 Uiso calc R 1 1 . .
    C C6 0.3652(4) 0.1176(3) 0.64256(9) 0.0447(7) Uani d . 1 1 . .
    C C7 0.5920(3) 0.2410(3) 0.69057(7) 0.0329(5) Uani d . 1 1 . .
    C C8 0.8729(5) 0.2678(4) 0.56701(12) 0.0722(11) Uani d . 1 1 . .
    H H8A 0.889(3) 0.164(2) 0.5507(7) 0.108 Uiso calc R 1 1 . .
    H H8B 0.978(3) 0.312(3) 0.5767(3) 0.108 Uiso calc R 1 1 . .
    H H8C 0.819(2) 0.344(3) 0.5453(7) 0.108 Uiso calc R 1 1 . .
    C C9 0.1147(5) 0.0710(6) 0.68556(15) 0.0917(14) Uani d . 1 1 . .
    H H9A 0.0518(15) 0.147(3) 0.6655(11) 0.138 Uiso calc R 1 1 . .
    H H9B 0.0730(16) 0.074(4) 0.7186(7) 0.138 Uiso calc R 1 1 . .
    H H9C 0.1036(7) -0.040(3) 0.6728(11) 0.138 Uiso calc R 1 1 . .
loop_
    _atom_site_aniso_label
    _atom_site_aniso_U_11
    _atom_site_aniso_U_22
    _atom_site_aniso_U_33
    _atom_site_aniso_U_12
    _atom_site_aniso_U_13
    _atom_site_aniso_U_23
    O1 0.0679(14) 0.0562(13) 0.0432(9) 0.0162(11) -0.0267(10) -0.0181(9)
    O2 0.0616(13) 0.0497(12) 0.0412(9) 0.0118(10) -0.0217(10) -0.0159(9)
    O3 0.0665(15) 0.0862(17) 0.0428(10) -0.0139(13) 0.0104(10) -0.0077(11)
    O4 0.0504(13) 0.0836(16) 0.0513(10) -0.0242(12) -0.0085(10) 0.0041(11)
    C1 0.0506(15) 0.0330(12) 0.0251(9) -0.0008(11) -0.0133(10) -0.0031(9)
    C2 0.0618(18) 0.0448(15) 0.0302(10) 0.0038(14) -0.0069(12) -0.0045(11)
    C3 0.094(3) 0.069(2) 0.0306(12) 0.014(2) -0.0103(15) -0.0175(14)
    C4 0.095(3) 0.083(2) 0.0461(16) 0.007(2) -0.0347(18) -0.0298(17)
    C5 0.068(2) 0.064(2) 0.0636(17) -0.0076(16) -0.0356(17) -0.0177(17)
    C6 0.0530(17) 0.0412(14) 0.0400(12) -0.0028(13) -0.0173(12) -0.0035(11)
    C7 0.0373(13) 0.0370(13) 0.0242(8) -0.0047(10) -0.0050(9) -0.0023(9)
    C8 0.095(3) 0.057(2) 0.0641(18) -0.0006(19) 0.0319(19) -0.0022(17)
    C9 0.063(3) 0.123(4) 0.089(3) -0.034(2) -0.007(2) 0.003(3)
_geom_special_details
;
All s.u.'s (except the s.u. in the dihedral angle between two l.s. planes) are
estimated using the full covariance matrix. The cell s.u.'s are taken into
account individually in the estimation of s.u.'s in distances, angles and
torsion angles; correlations between s.u.'s in cell parameters are only used
when they are defined by crystal symmetry. An approximate (isotropic)
treatment of cell s.u.'s is used for estimating s.u.'s involving l.s. planes.
;
loop_
    _geom_bond_atom_site_label_1
    _geom_bond_atom_site_label_2
    _geom_bond_site_symmetry_2
    _geom_bond_distance
    _geom_bond_publ_flag
    O1 C7 . 1.254(3) ?
    O1 H1 . 0.77(4) ?
    O2 C7 . 1.250(3) ?
    O2 H2 . 0.79(5) ?
    O3 C2 . 1.350(4) ?
    O3 C8 . 1.411(4) ?
    O4 C6 . 1.355(4) ?
    O4 C9 . 1.428(5) ?
    C1 C2 . 1.391(4) ?
    C1 C6 . 1.391(4) ?
    C1 C7 . 1.490(3) ?
    C2 C3 . 1.395(4) ?
    C3 C4 . 1.380(6) ?
    C3 H3 . 0.9700 ?
    C4 C5 . 1.361(5) ?
    C4 H4 . 0.9700 ?
    C5 C6 . 1.397(4) ?
    C5 H5 . 0.9700 ?
    C8 H8A . 0.9684 ?
    C8 H8B . 0.9684 ?
    C8 H8C . 0.9684 ?
    C9 H9A . 0.9766 ?
    C9 H9B . 0.9766 ?
    C9 H9C . 0.9766 ?
loop_
    _geom_angle_atom_site_label_1
    _geom_angle_atom_site_label_2
    _geom_angle_atom_site_label_3
    _geom_angle_site_symmetry_1
    _geom_angle_site_symmetry_3
    _geom_angle
    _geom_angle_publ_flag
    C7 O1 H1 . . 110(3) ?
    C7 O2 H2 . . 113(4) ?
    C2 O3 C8 . . 119.0(2) ?
    C6 O4 C9 . . 118.5(3) ?
    C2 C1 C6 . . 120.8(2) ?
    C2 C1 C7 . . 119.8(2) ?
    C6 C1 C7 . . 119.4(2) ?
    O3 C2 C1 . . 115.7(2) ?
    O3 C2 C3 . . 124.8(3) ?
    C1 C2 C3 . . 119.5(3) ?
    C4 C3 C2 . . 118.4(3) ?
    C4 C3 H3 . . 120.8 ?
    C2 C3 H3 . . 120.8 ?
    C5 C4 C3 . . 123.1(3) ?
    C5 C4 H4 . . 118.5 ?
    C3 C4 H4 . . 118.5 ?
    C4 C5 C6 . . 118.9(3) ?
    C4 C5 H5 . . 120.6 ?
    C6 C5 H5 . . 120.6 ?
    O4 C6 C1 . . 115.5(2) ?
    O4 C6 C5 . . 125.1(3) ?
    C1 C6 C5 . . 119.3(3) ?
    O2 C7 O1 . . 123.3(2) ?
    O2 C7 C1 . . 117.8(2) ?
    O1 C7 C1 . . 118.9(2) ?
    O3 C8 H8A . . 109.5 ?
    O3 C8 H8B . . 109.5 ?
    H8A C8 H8B . . 109.5 ?
    O3 C8 H8C . . 109.5 ?
    H8A C8 H8C . . 109.5 ?
    H8B C8 H8C . . 109.5 ?
    O4 C9 H9A . . 109.5 ?
    O4 C9 H9B . . 109.5 ?
    H9A C9 H9B . . 109.5 ?
    O4 C9 H9C . . 109.5 ?
    H9A C9 H9C . . 109.5 ?
    H9B C9 H9C . . 109.5 ?
loop_
    _geom_torsion_atom_site_label_1
    _geom_torsion_atom_site_label_2
    _geom_torsion_atom_site_label_3
    _geom_torsion_atom_site_label_4
    _geom_torsion_site_symmetry_1
    _geom_torsion_site_symmetry_2
    _geom_torsion_site_symmetry_3
    _geom_torsion_site_symmetry_4
    _geom_torsion
    _geom_torsion_publ_flag
    C8 O3 C2 C1 . . . . -172.8(3) ?
    C8 O3 C2 C3 . . . . 5.7(5) ?
    C6 C1 C2 O3 . . . . 178.9(2) ?
    C7 C1 C2 O3 . . . . -0.6(4) ?
    C6 C1 C2 C3 . . . . 0.3(4) ?
    C7 C1 C2 C3 . . . . -179.2(3) ?
    O3 C2 C3 C4 . . . . -179.2(3) ?
    C1 C2 C3 C4 . . . . -0.8(5) ?
    C2 C3 C4 C5 . . . . 0.4(6) ?
    C3 C4 C5 C6 . . . . 0.3(6) ?
    C9 O4 C6 C1 . . . . 174.7(3) ?
    C9 O4 C6 C5 . . . . -7.4(5) ?
    C2 C1 C6 O4 . . . . 178.5(3) ?
    C7 C1 C6 O4 . . . . -2.0(4) ?
    C2 C1 C6 C5 . . . . 0.4(4) ?
    C7 C1 C6 C5 . . . . 179.9(3) ?
    C4 C5 C6 O4 . . . . -178.6(3) ?
    C4 C5 C6 C1 . . . . -0.8(5) ?
    C2 C1 C7 O2 . . . . 114.4(3) ?
    C6 C1 C7 O2 . . . . -65.0(3) ?
    C2 C1 C7 O1 . . . . -66.0(3) ?
    C6 C1 C7 O1 . . . . 114.5(3) ?
loop_
    _geom_hbond_atom_site_label_D
    _geom_hbond_atom_site_label_H
    _geom_hbond_atom_site_label_A
    _geom_hbond_site_symmetry_A
    _geom_hbond_distance_DH
    _geom_hbond_distance_HA
    _geom_hbond_distance_DA
    _geom_hbond_angle_DHA
    O1 H1 O1 5_666 0.77(4) 1.87(4) 2.632(4) 168(5)
    O2 H2 O2 5_666 0.79(5) 1.83(5) 2.618(4) 173(5)
_iucr_refine_instructions_details
;
TITL   2,6-dimethoxybenzoic acid in P 41 21 2
CELL   0.71069      8.1423    8.1423   27.6814   90.000   90.000   90.000
ZERR         8      0.0003    0.0003    0.0018    0.000    0.000    0.000
LATT -1
SYMM -X,-Y,1/2+Z
SYMM 1/2+X,1/2-Y,3/4-Z
SYMM 1/2-X,1/2+Y,1/4-Z
SYMM -Y,-X,1/2-Z
SYMM Y,X,-Z
SYMM 1/2+Y,1/2-X,3/4+Z
SYMM 1/2-Y,1/2+X,1/4+Z
SFAC        C       H       O
UNIT        72      80      32
L.S.      21
TEMP 25
SIZE 0.3 0.21 0.25
ACTA
CONF
BOND $H
HTAB
EQIV $1 [-y+1, -x+1, -z+3/2]
HTAB O1 O1_$1
HTAB O2 O2_$1
FMAP      2
PLAN     25
MPLA 6 C1 C2 C3 C4 C5 C6 C7 C8 C9 O1 O2 O3 O4
MPLA 4 C1 C7 O1 O2
OMIT -2 60
MERG 3
WGHT    0.065900    0.263400
EXTI    0.017275
FVAR       7.32633   0.46744
O1    3    0.708989    0.166096    0.710194    11.00000    0.06787    0.05621 =
         0.04324   -0.01814   -0.02672    0.01619
H1    2    0.733419    0.208638    0.733952   -21.00000    0.02317
O2    3    0.527086    0.366545    0.708215    11.00000    0.06156    0.04973 =
         0.04122   -0.01591   -0.02170    0.01180
H2    2    0.565522    0.392733    0.733328    21.00000    0.03129
O3    3    0.774194    0.243522    0.608278    11.00000    0.06648    0.08622 =
         0.04277   -0.00768    0.01038   -0.01394
O4    3    0.283785    0.117640    0.685260    11.00000    0.05042    0.08359 =
         0.05127    0.00406   -0.00847   -0.02416
C1    1    0.525041    0.177540    0.644090    11.00000    0.05056    0.03305 =
         0.02510   -0.00309   -0.01330   -0.00082
C2    1    0.622122    0.180097    0.602760    11.00000    0.06179    0.04484 =
         0.03024   -0.00447   -0.00687    0.00380
C3    1    0.557858    0.122545    0.559225    11.00000    0.09357    0.06887 =
         0.03062   -0.01749   -0.01027    0.01376
AFIX  43  0.9700
H3    2    0.623045    0.124499    0.529900    11.00000   -1.20000
AFIX   0
C4    1    0.399274    0.062761    0.558895    11.00000    0.09527    0.08339 =
         0.04613   -0.02981   -0.03466    0.00691
AFIX  43  0.9700
H4    2    0.354714    0.021978    0.528692    11.00000   -1.20000
AFIX   0
C5    1    0.302455    0.058326    0.598947    11.00000    0.06790    0.06446 =
         0.06357   -0.01774   -0.03557   -0.00757
AFIX  43  0.9700
H5    2    0.191734    0.014746    0.597238    11.00000   -1.20000
AFIX   0
C6    1    0.365185    0.117578    0.642561    11.00000    0.05296    0.04121 =
         0.04005   -0.00354   -0.01732   -0.00278
C7    1    0.592030    0.240958    0.690574    11.00000    0.03735    0.03697 =
         0.02424   -0.00228   -0.00499   -0.00471
C8    1    0.872918    0.267750    0.567011    11.00000    0.09528    0.05733 =
         0.06412   -0.00215    0.03194   -0.00064
AFIX 138  0.9700
H8A   2    0.889196    0.163804    0.550700    11.00000   -1.50000
H8B   2    0.978276    0.312090    0.576671    11.00000   -1.50000
H8C   2    0.819052    0.343989    0.545334    11.00000   -1.50000
AFIX   0
C9    1    0.114691    0.071032    0.685557    11.00000    0.06305    0.12290 =
         0.08921    0.00312   -0.00662   -0.03444
AFIX 138  0.9700
H9A   2    0.051845    0.147101    0.665502    11.00000   -1.50000
H9B   2    0.072991    0.074301    0.718622    11.00000   -1.50000
H9C   2    0.103613   -0.040177    0.672753    11.00000   -1.50000
HKLF      4
REM    2,6-dimethoxybenzoic acid in P 41 21 2
REM R1 =  0.0620 for   1332 Fo > 4sig(Fo)  and  0.0844 for all   1653 data
REM    133 parameters refined using      0 restraints
END
WGHT      0.0660      0.2624
REM Highest difference peak  0.181,  deepest hole -0.165,  1-sigma level  0.041
Q1    1   0.4728  0.0966  0.6536  11.00000  0.05    0.18
Q2    1   0.5710  0.2106  0.6635  11.00000  0.05    0.18
Q3    1   0.5862  0.1059  0.6298  11.00000  0.05    0.18
Q4    1   0.3345  0.1161  0.6182  11.00000  0.05    0.18
Q5    1   0.6801  0.2834  0.5968  11.00000  0.05    0.17
Q6    1   0.3652  0.0605  0.6191  11.00000  0.05    0.16
Q7    1   0.7397  0.1505  0.6085  11.00000  0.05    0.16
Q8    1   0.3027  0.0527  0.6634  11.00000  0.05    0.15
Q9    1   0.7680  0.1059  0.7317  11.00000  0.05    0.14
Q10   1   0.4265  0.2012  0.6409  11.00000  0.05    0.14
Q11   1   0.6866  0.1467  0.5170  11.00000  0.05    0.13
Q12   1   0.3360  0.2068  0.6827  11.00000  0.05    0.13
Q13   1   0.6102  0.1793  0.5722  11.00000  0.05    0.13
Q14   1   0.5328  0.2184  0.6185  11.00000  0.05    0.12
Q15   1   0.6329  0.1085  0.5791  11.00000  0.05    0.12
Q16   1   0.9165  0.1778  0.4969  11.00000  0.05    0.12
Q17   1   0.6256  0.1593  0.7266  11.00000  0.05    0.12
Q18   1   0.2923  0.1616  0.6623  11.00000  0.05    0.12
Q19   1   0.6341  0.1284  0.7335  11.00000  0.05    0.11
Q20   1   0.1431  0.0008  0.7257  11.00000  0.05    0.11
Q21   1   0.7878  0.2477  0.7238  11.00000  0.05    0.11
Q22   1   0.1740  0.1417  0.5270  11.00000  0.05    0.11
Q23   1   0.5985  0.3536  0.6911  11.00000  0.05    0.11
Q24   1   0.5906  0.3039  0.7194  11.00000  0.05    0.11
Q25   1   0.3024 -0.1564  0.6240  11.00000  0.05    0.11
;
data_global
_journal_date_recd_electronic     2011-11-14
_journal_date_accepted     2011-11-17
_journal_name_full     'Acta Crystallographica, Section E'
_journal_year     2011
_journal_volume     67
_journal_issue     12
_journal_page_first     o3394
_journal_page_last     o3395
_journal_paper_category     QO
_journal_coeditor_code     XU5390
_publ_contact_author_name     'Prof. Gustavo Portalone'
_publ_contact_author_address
;
Chemistry Department
University of Rome I "La Sapienza"
P.le A. Moro 5
I-00185 Rome
Italy
;
_publ_contact_author_email     'g.portalone@caspur.it'
_publ_contact_author_fax     '39 6 4991 3819'
_publ_contact_author_phone     '39 6 4991 3106'
_publ_section_title
;
A new polymorph of 2,6-dimethoxybenzoic acid
;
loop_
    _publ_author_name
    _publ_author_address
    'Gustavo Portalone'
;
Chemistry Department
"Sapienza" University of Rome
P.le A. Moro, 5
I-00185 Rome
Italy
;
