# Supplementary material for: A new polymorph of 2,6-dimeth­oxy­benzoic acid
Source: Acta Crystallogr Sect E Struct Rep Online. 2011 Nov 23;67(Pt 12):o3394–5. doi: 10.1107/S1600536811049075 (PMC3239035; doi:10.1107/S1600536811049075)
Supplement: Supplementary file 2 [file e-67-o3394-Isup2.hkl]

#
# h,k,l, Fc-squared, Fo-squared, sigma(Fo-squared) and status flag
#
data_I
_shelx_title '2,6-dimethoxybenzoic acid in P 41 21 2'
_shelx_refln_list_code          4
_shelx_F_calc_maximum      167.86
_exptl_crystal_F_000       768.00
_reflns_d_resolution_high  0.7108
 
loop_
 _symmetry_equiv_pos_as_xyz
 'x, y, z'
 '-x, -y, z+1/2'
 'x+1/2, -y+1/2, -z+3/4'
 '-x+1/2, y+1/2, -z+1/4'
 '-y, -x, -z+1/2'
 'y, x, -z'
 'y+1/2, -x+1/2, z+3/4'
 '-y+1/2, x+1/2, z+1/4'
 
_cell_length_a     8.1423
_cell_length_b     8.1423
_cell_length_c    27.6814
_cell_angle_alpha  90.000
_cell_angle_beta   90.000
_cell_angle_gamma  90.000
 
_shelx_F_squared_multiplier     1.000
 
loop_
 _refln_index_h
 _refln_index_k
 _refln_index_l
 _refln_F_squared_calc
 _refln_F_squared_meas
 _refln_F_squared_sigma
 _refln_observed_status
   1   1   0     4533.62     4951.38     83.83 o
   0   2   0     4938.71     5183.33     27.80 o
   1   2   0     1871.36     1935.28     12.65 o
   2   2   0      117.47      108.35      1.85 o
   1   3   0     3977.97     4082.56     31.34 o
   2   3   0       34.27       35.15      2.19 o
   3   3   0     2057.86     2107.35     13.47 o
   0   4   0      770.86      804.91      6.57 o
   1   4   0     5748.67     6179.92     42.69 o
   2   4   0      628.33      678.54      5.35 o
   3   4   0      215.33      229.03      2.68 o
   4   4   0      356.15      327.29      4.61 o
   1   5   0      368.06      352.94      3.57 o
   2   5   0      267.27      283.98      5.40 o
   3   5   0       59.39       60.10      2.09 o
   4   5   0        7.88        8.35      2.09 o
   5   5   0       45.60       49.55      3.76 o
   0   6   0      136.08      139.97      3.44 o
   1   6   0        5.83        2.28      1.76 o
   2   6   0      145.99      145.23      2.43 o
   3   6   0        6.91        0.74      2.01 o
   4   6   0        6.10        7.38      2.20 o
   5   6   0      191.49      172.87      3.94 o
   6   6   0      143.51      131.53      5.00 o
   1   7   0      131.51      131.35      3.15 o
   2   7   0       17.80       19.13      2.12 o
   3   7   0        6.76        7.18      2.03 o
   4   7   0       76.14       85.06      3.42 o
   5   7   0        8.03       10.49      3.71 o
   6   7   0        0.54        3.99      3.50 o
   7   7   0        5.77        1.36      5.98 o
   0   8   0      100.03       96.89     14.68 o
   1   8   0        2.67        6.12      3.85 o
   2   8   0        5.63        4.66      5.31 o
   3   8   0       15.01       11.23      3.66 o
   4   8   0        0.19        7.75      4.46 o
   5   8   0        1.79        6.69      4.55 o
   6   8   0        1.18        1.49      5.31 o
   7   8   0        0.01        0.90      8.79 o
   8   8   0        0.70        1.12     10.60 o
   1   9   0        1.25        3.09      6.35 o
   2   9   0        1.29        2.20      3.63 o
   3   9   0       27.34       19.50      3.97 o
   4   9   0        1.83        9.04      4.92 o
   5   9   0        7.57       11.14      5.21 o
   6   9   0        1.13        8.02      6.91 o
   7   9   0        1.28       10.31      6.24 o
   0  10   0        0.44        6.85     10.81 o
   1  10   0        8.76       17.40      5.04 o
   2  10   0        0.40        7.92      5.06 o
   3  10   0        3.52        4.41      5.00 o
   4  10   0        0.27        6.94      6.14 o
   5  10   0        1.66       16.46      8.56 o
   1  11   0        0.99        5.84      6.26 o
   2  11   0        1.89       12.72      5.56 o
   3  11   0       19.39       30.56      6.02 o
   1   1   1    11432.84    11796.68    205.03 o
   0   2   1     7848.15     8070.39     70.09 o
   1   2   1    10463.23    10419.68     98.72 o
   2   2   1     1652.87     1680.11      9.66 o
   0   3   1      599.01      610.32      3.69 o
   1   3   1     1338.14     1437.09     10.46 o
   2   3   1     1390.66     1468.31      8.01 o
   3   3   1     1307.58     1423.21      7.00 o
   0   4   1       26.29       35.76      1.10 o
   1   4   1     1286.84     1334.84      9.27 o
   2   4   1      272.46      278.99      2.39 o
   3   4   1       42.83       50.28      1.21 o
   4   4   1      108.24      104.57      2.43 o
   0   5   1      155.22      178.64      3.54 o
   1   5   1      219.93      212.18      2.05 o
   2   5   1      673.57      663.40      6.66 o
   3   5   1      257.80      249.11      2.07 o
   4   5   1       93.24       88.77      1.76 o
   5   5   1      261.00      264.92      3.61 o
   0   6   1        9.88        8.81      1.18 o
   1   6   1       48.85       45.94      1.25 o
   2   6   1       85.20       95.93      1.73 o
   3   6   1       41.61       43.10      1.67 o
   4   6   1       55.83       51.93      1.80 o
   5   6   1       15.60       20.75      1.92 o
   6   6   1        5.11       11.48      2.87 o
   0   7   1        8.43        2.02      4.07 o
   1   7   1        1.66        2.85      1.77 o
   2   7   1       36.59       31.94      1.63 o
   3   7   1        3.66        5.20      1.52 o
   4   7   1       79.53       65.55      2.06 o
   5   7   1       14.73       15.65      2.23 o
   6   7   1       28.26       20.63      2.72 o
   7   7   1        1.08        3.48      6.47 o
   0   8   1        7.15        8.09      3.92 o
   1   8   1        0.59        1.13      3.59 o
   2   8   1       10.50        9.16      2.54 o
   3   8   1       16.26       13.77      2.53 o
   4   8   1       14.37       11.27      2.76 o
   5   8   1        5.31        7.32      3.09 o
   6   8   1        0.73        3.77      3.73 o
   7   8   1        2.21        5.96      4.45 o
   8   8   1        0.47        2.79      7.34 o
   0   9   1       18.05       14.07      4.52 o
   1   9   1       24.18       18.82      3.12 o
   2   9   1        5.12        4.13      3.58 o
   3   9   1        0.03        2.35      2.88 o
   4   9   1        2.17        4.95      3.08 o
   5   9   1        3.71        5.64      3.57 o
   6   9   1        4.14       12.51      4.16 o
   7   9   1        3.68       11.09      4.54 o
   0  10   1       17.46       24.18      4.88 o
   1  10   1        1.81        7.33      3.77 o
   2  10   1       19.61       21.49      3.59 o
   3  10   1        2.65        6.51      3.68 o
   4  10   1        4.31        3.72      4.17 o
   5  10   1        4.82       17.16      5.08 o
   0  11   1        0.08        6.95      6.09 o
   1  11   1        0.06        6.87      3.76 o
   2  11   1        7.14       17.44      3.94 o
   3  11   1        5.03       17.25      4.40 o
   0   1   2      562.66      630.53      8.52 o
   1   1   2      185.74      194.46      2.00 o
   0   2   2      699.10      708.42     10.37 o
   1   2   2      486.64      494.68      4.74 o
   2   2   2       10.17       10.05      1.17 o
   0   3   2      132.13      125.75      1.75 o
   1   3   2       23.71       25.17      0.74 o
   2   3   2      421.21      394.64      3.19 o
   3   3   2        0.58        3.14      1.51 o
   0   4   2      179.57      187.54      3.09 o
   1   4   2        6.18        6.90      1.26 o
   2   4   2       11.40       10.44      0.89 o
   3   4   2        4.23        5.08      1.17 o
   4   4   2      143.10      140.33      2.30 o
   0   5   2      198.14      217.07      4.48 o
   1   5   2       41.31       40.99      1.14 o
   2   5   2       66.07       71.36      1.68 o
   3   5   2       62.78       57.94      1.50 o
   4   5   2      346.69      326.90      4.10 o
   5   5   2        0.05        6.15      2.40 o
   0   6   2        2.70        1.69      1.24 o
   1   6   2       27.97       25.35      1.23 o
   2   6   2        6.74        6.26      1.24 o
   3   6   2        6.12        8.26      1.43 o
   4   6   2       87.93       75.59      1.89 o
   5   6   2       84.38       74.51      2.12 o
   6   6   2       58.42       61.59      3.22 o
   0   7   2        4.69        2.14      2.38 o
   1   7   2       99.83       86.30      2.69 o
   2   7   2      166.15      146.83      2.52 o
   3   7   2        2.57        3.51      1.60 o
   4   7   2       23.39       23.99      2.05 o
   5   7   2       20.57       16.83      2.22 o
   6   7   2        0.89        4.47      2.77 o
   7   7   2        3.94        6.86      4.23 o
   0   8   2        8.16        4.03      3.63 o
   1   8   2       56.48       49.22      2.93 o
   2   8   2       10.22        9.34      2.14 o
   3   8   2       21.64       18.17      2.40 o
   4   8   2        5.58        7.71      3.02 o
   5   8   2        4.27        6.39      3.17 o
   6   8   2       11.51        8.76      3.44 o
   7   8   2        2.22        3.55      3.93 o
   8   8   2        0.35       13.24     10.26 o
   0   9   2        8.22       12.47      4.43 o
   1   9   2       13.27        9.07      3.20 o
   2   9   2        6.20        5.29      3.17 o
   3   9   2       21.01       20.09      2.79 o
   4   9   2        8.85       10.22      2.92 o
   5   9   2       14.90       20.01      3.69 o
   6   9   2        7.45       15.26      4.24 o
   7   9   2        0.83        7.26      4.78 o
   0  10   2       19.89       22.29      5.12 o
   1  10   2       19.30       15.24      3.53 o
   2  10   2       10.48       13.36      3.48 o
   3  10   2        2.03        6.72      3.68 o
   4  10   2        1.16        6.22      3.64 o
   5  10   2        1.55       10.85      5.13 o
   0  11   2        0.69        5.41      5.46 o
   1  11   2        6.37       12.06      3.90 o
   2  11   2        6.34       17.23      4.04 o
   3  11   2        0.53       18.91      4.41 o
   0   1   3     1640.94     1768.31      6.58 o
   1   1   3     1163.06     1217.90      8.70 o
   0   2   3    19751.15    19203.17    233.59 o
   1   2   3     4487.24     4632.75     33.18 o
   2   2   3      225.92      202.55      2.58 o
   0   3   3       81.57       79.80      1.35 o
   1   3   3       36.07       39.51      1.02 o
   2   3   3      436.07      467.27      3.58 o
   3   3   3       24.11       37.37      2.00 o
   0   4   3       66.06       73.13      1.71 o
   1   4   3      677.69      739.52      4.77 o
   2   4   3      217.08      200.99      2.75 o
   3   4   3      383.89      411.41      3.46 o
   4   4   3       44.06       50.52      1.96 o
   0   5   3     1445.90     1444.00     15.65 o
   1   5   3      372.35      333.54      2.09 o
   2   5   3      134.00      134.73      1.93 o
   3   5   3      166.72      165.00      2.49 o
   4   5   3      149.40      139.46      2.77 o
   5   5   3       71.88       64.10      2.72 o
   0   6   3        8.45        9.06      1.10 o
   1   6   3       75.78       78.66      1.40 o
   2   6   3       67.89       72.66      1.69 o
   3   6   3      211.41      187.22      1.97 o
   4   6   3       63.41       59.23      1.82 o
   5   6   3       14.46       17.31      1.80 o
   6   6   3      121.43      128.68      4.12 o
   0   7   3        1.08        4.37      3.13 o
   1   7   3       13.32       13.50      1.68 o
   2   7   3       49.22       50.93      1.93 o
   3   7   3       75.73       66.99      2.00 o
   4   7   3      107.90       88.78      2.35 o
   5   7   3       37.89       38.28      2.19 o
   6   7   3       10.90       14.16      2.51 o
   7   7   3        2.21        4.74      4.33 o
   0   8   3        0.33        3.05      4.33 o
   1   8   3        6.78        9.79      2.82 o
   2   8   3       38.41       35.89      2.29 o
   3   8   3       34.05       36.89      2.39 o
   4   8   3       21.52       20.61      2.76 o
   5   8   3        5.21       10.12      3.45 o
   6   8   3       15.66       13.21      3.40 o
   7   8   3        1.76        6.76      4.75 o
   8   8   3        1.63        8.25      7.56 o
   0   9   3        2.10        4.89      4.15 o
   1   9   3       24.26       22.07      3.19 o
   2   9   3       28.25       22.33      3.27 o
   3   9   3       11.67       16.83      3.47 o
   4   9   3        1.39        8.68      3.16 o
   5   9   3       15.21       16.28      3.55 o
   6   9   3        4.15       14.05      4.37 o
   7   9   3        4.94       11.90      4.69 o
   0  10   3        1.87        0.74      5.00 o
   1  10   3       12.65       10.87      3.44 o
   2  10   3       11.58       14.91      3.60 o
   3  10   3        2.91        7.82      3.45 o
   4  10   3        2.00        8.08      3.87 o
   5  10   3       17.00       17.32      4.63 o
   0  11   3        1.11        2.16      5.25 o
   1  11   3        0.75       10.05      3.93 o
   2  11   3        6.26       15.93      4.42 o
   3  11   3        8.15       19.08      4.38 o
   0   0   4    16288.14    15130.47     55.89 o
   0   1   4      392.64      403.07      3.05 o
   1   1   4     2823.34     3033.49     55.53 o
   0   2   4     1689.70     1700.75     20.38 o
   1   2   4     7100.60     7286.43     33.42 o
   2   2   4       31.38       32.25      1.07 o
   0   3   4      687.84      678.91      4.64 o
   1   3   4      618.81      669.29      5.14 o
   2   3   4     2823.42     2901.55     19.76 o
   3   3   4      550.99      644.83     13.66 o
   0   4   4       99.33      103.72      1.87 o
   1   4   4      605.93      655.79      5.59 o
   2   4   4      406.30      383.51      3.18 o
   3   4   4       66.65       79.77      1.36 o
   4   4   4      581.07      581.30      6.37 o
   0   5   4     1347.88     1444.24      5.73 o
   1   5   4       50.37       53.34      1.30 o
   2   5   4      340.99      341.18      2.20 o
   3   5   4      197.35      195.17      5.47 o
   4   5   4      147.11      145.52      2.78 o
   5   5   4       16.15       19.55      2.13 o
   0   6   4       20.69       29.80      2.34 o
   1   6   4      122.12      112.16      1.71 o
   2   6   4      458.94      419.42      2.67 o
   3   6   4       48.85       51.92      1.58 o
   4   6   4      148.48      139.56      2.22 o
   5   6   4       44.49       47.05      2.07 o
   6   6   4        2.94       16.16      3.46 o
   0   7   4       91.87       94.37      5.04 o
   1   7   4       42.82       42.49      1.71 o
   2   7   4       53.83       55.16      1.99 o
   3   7   4      128.27      121.85      2.45 o
   4   7   4       24.67       26.18      2.13 o
   5   7   4       32.34       35.96      2.19 o
   6   7   4        0.56        3.50      2.56 o
   7   7   4        7.26        5.27      4.29 o
   0   8   4        1.42        0.66      3.79 o
   1   8   4      109.04       98.47      2.84 o
   2   8   4       91.03       87.50      2.52 o
   3   8   4       55.64       55.60      2.59 o
   4   8   4       22.72       28.16      2.72 o
   5   8   4       10.31       16.24      3.25 o
   6   8   4        5.26       10.77      3.57 o
   7   8   4        5.94       11.97      3.78 o
   8   8   4        0.55        0.10      7.28 o
   0   9   4       36.17       41.40      4.69 o
   1   9   4        5.20        5.53      3.08 o
   2   9   4       59.49       54.20      3.41 o
   3   9   4        7.43       10.25      3.56 o
   4   9   4       21.77       20.80      3.36 o
   5   9   4        9.10       16.76      3.68 o
   6   9   4        2.20       10.53      4.61 o
   0  10   4        1.29        7.56      5.72 o
   1  10   4        1.77        7.38      3.78 o
   2  10   4        4.57        8.88      3.95 o
   3  10   4        9.20       10.86      3.45 o
   4  10   4        0.03        7.55      3.90 o
   5  10   4        2.07        6.10      4.70 o
   0  11   4        0.04        2.25      5.55 o
   1  11   4        7.82       14.24      3.97 o
   2  11   4        2.24       10.51      4.33 o
   0   1   5       79.04       80.55      1.08 o
   1   1   5       92.33      101.33      1.90 o
   0   2   5      795.73      754.63      6.45 o
   1   2   5     1502.27     1568.42      7.53 o
   2   2   5     2527.34     2573.62     18.99 o
   0   3   5       88.89       93.35      1.51 o
   1   3   5      206.31      201.71      1.85 o
   2   3   5       68.12       79.84      1.72 o
   3   3   5      814.30      834.32      7.99 o
   0   4   5      404.97      391.63      2.85 o
   1   4   5      829.52      852.80      9.75 o
   2   4   5      792.70      752.44      5.99 o
   3   4   5      156.80      166.14      1.60 o
   4   4   5      110.95      100.04      2.27 o
   0   5   5      258.41      234.67      2.78 o
   1   5   5      771.98      771.93      7.11 o
   2   5   5      382.54      392.89      2.37 o
   3   5   5       16.37       15.39      1.06 o
   4   5   5       53.27       50.01      1.60 o
   5   5   5       31.98       27.43      2.27 o
   0   6   5        0.12        1.02      2.29 o
   1   6   5       45.12       53.32      1.57 o
   2   6   5      333.18      318.39      3.70 o
   3   6   5      284.38      267.36      2.16 o
   4   6   5       11.12       12.18      1.93 o
   5   6   5       49.68       45.20      2.05 o
   6   6   5       62.58       65.50      3.84 o
   0   7   5       92.55      100.48      3.33 o
   1   7   5      333.56      301.01      3.52 o
   2   7   5       13.29       21.45      1.99 o
   3   7   5       23.16       28.88      2.15 o
   4   7   5       91.54       86.48      2.44 o
   5   7   5        0.32        5.29      2.30 o
   6   7   5        2.36        4.99      2.43 o
   7   7   5        6.19       11.20      3.97 o
   0   8   5        8.96       12.84      3.85 o
   1   8   5       11.08       14.50      2.90 o
   2   8   5       24.24       22.11      2.14 o
   3   8   5       52.88       60.22      2.68 o
   4   8   5       60.32       61.09      3.07 o
   5   8   5        9.62       13.59      3.22 o
   6   8   5       10.04       12.63      3.19 o
   7   8   5        0.08        5.57      3.67 o
   8   8   5        2.45        9.27      6.17 o
   0   9   5       15.05       15.12      4.23 o
   1   9   5        9.27        8.44      3.08 o
   2   9   5        3.69        7.16      3.29 o
   3   9   5        5.20        9.18      3.46 o
   4   9   5       17.87       27.40      3.34 o
   5   9   5        4.09       13.68      4.12 o
   6   9   5        1.70        4.81      3.85 o
   0  10   5        0.00        9.01      4.68 o
   1  10   5        9.97       11.08      3.65 o
   2  10   5        8.99        8.02      3.72 o
   3  10   5       23.74       28.30      4.03 o
   4  10   5        0.82        8.61      3.92 o
   5  10   5        2.06        7.86      4.58 o
   0  11   5        0.01        8.13      5.66 o
   1  11   5        1.51        7.40      4.25 o
   2  11   5        4.55       13.63      4.30 o
   0   1   6       18.47       17.62      0.68 o
   1   1   6     7463.89     7802.09     62.86 o
   0   2   6      277.22      247.44      4.02 o
   1   2   6     1192.32     1221.81      7.34 o
   2   2   6      444.22      467.51     15.46 o
   0   3   6      248.44      268.27      3.07 o
   1   3   6     1077.91     1119.67      9.39 o
   2   3   6       72.83       74.12      1.84 o
   3   3   6      308.11      333.77      6.28 o
   0   4   6      716.03      714.19      5.38 o
   1   4   6      108.79       98.60      3.22 o
   2   4   6      347.29      323.20      5.18 o
   3   4   6      199.72      185.31      2.21 o
   4   4   6       36.22       37.39      2.34 o
   0   5   6      141.16      145.57      2.55 o
   1   5   6       96.23      105.33      1.64 o
   2   5   6      180.10      183.65      2.64 o
   3   5   6       13.25       11.73      1.30 o
   4   5   6      114.42      112.37      1.87 o
   5   5   6        3.87        4.14      2.15 o
   0   6   6       23.59       22.28      1.73 o
   1   6   6       63.93       74.17      1.69 o
   2   6   6      208.29      202.51      2.61 o
   3   6   6      156.97      153.04      2.48 o
   4   6   6      152.05      141.35      2.44 o
   5   6   6       41.73       36.87      2.07 o
   6   6   6       33.61       35.07      3.60 o
   0   7   6       18.52       15.51      2.45 o
   1   7   6       94.66       89.04      2.10 o
   2   7   6      104.20      102.32      2.64 o
   3   7   6      166.00      147.16      2.57 o
   4   7   6       54.56       51.91      2.69 o
   5   7   6        2.06        4.03      2.27 o
   6   7   6        7.76       14.36      2.52 o
   7   7   6       18.75       17.23      4.03 o
   0   8   6      115.14       95.88      4.65 o
   1   8   6        3.44        8.66      2.73 o
   2   8   6       30.45       37.20      2.48 o
   3   8   6       55.80       74.55      2.88 o
   4   8   6        4.92       12.71      2.52 o
   5   8   6       21.79       27.59      2.90 o
   6   8   6        0.05        6.89      3.20 o
   7   8   6        0.68        7.50      3.72 o
   8   8   6        6.36       12.33      6.36 o
   0   9   6        2.22        7.10      4.44 o
   1   9   6       12.81       12.32      3.12 o
   2   9   6        5.26        8.77      2.77 o
   3   9   6       12.54       19.79      3.54 o
   4   9   6       48.46       52.03      3.89 o
   5   9   6       10.94       13.77      4.08 o
   6   9   6        0.06        9.18      4.70 o
   0  10   6       36.38       31.96      5.18 o
   1  10   6        0.06        3.31      3.73 o
   2  10   6        4.05       10.98      3.88 o
   3  10   6       28.13       25.59      4.04 o
   4  10   6        1.82       10.15      4.06 o
   5  10   6        4.32        4.55      4.86 o
   0  11   6        0.25       10.59      8.22 o
   1  11   6        5.86        8.22      4.19 o
   2  11   6        2.76       13.46      4.20 o
   0   1   7     1205.48     1289.71      9.70 o
   1   1   7     1512.24     1591.10     10.47 o
   0   2   7      441.78      408.73      9.84 o
   1   2   7      243.32      278.34      4.75 o
   2   2   7     1763.09     1795.93      9.00 o
   0   3   7     1142.56     1200.52     14.14 o
   1   3   7      716.71      751.74     12.78 o
   2   3   7     1623.65     1600.79     15.37 o
   3   3   7      571.11      591.16      4.78 o
   0   4   7       89.97       81.96      2.10 o
   1   4   7      124.52      130.85      1.77 o
   2   4   7      777.69      741.53      8.18 o
   3   4   7       16.62       13.60      1.10 o
   4   4   7       16.72       24.54      2.08 o
   0   5   7       30.77       29.90      1.51 o
   1   5   7      196.46      182.45      2.49 o
   2   5   7      215.06      226.10      3.13 o
   3   5   7       35.59       33.69      1.02 o
   4   5   7      158.25      155.46      1.90 o
   5   5   7      160.66      149.01      2.92 o
   0   6   7        0.57        5.19      1.73 o
   1   6   7      182.57      172.42      3.19 o
   2   6   7       90.09       90.03      2.14 o
   3   6   7      256.36      216.21      2.91 o
   4   6   7       35.11       34.24      2.07 o
   5   6   7       29.35       26.58      2.19 o
   6   6   7        0.26        3.16      3.22 o
   0   7   7        0.67        6.46      3.37 o
   1   7   7      239.74      223.07      2.46 o
   2   7   7      101.22       88.53      2.33 o
   3   7   7        1.69       10.16      2.25 o
   4   7   7        3.11       11.87      2.37 o
   5   7   7        4.13        4.82      2.40 o
   6   7   7        7.26       11.88      2.50 o
   7   7   7        8.57        7.81      3.88 o
   0   8   7        0.31        5.24      3.86 o
   1   8   7        5.70        4.67      2.21 o
   2   8   7       24.19       27.03      2.37 o
   3   8   7      334.89      313.41      3.68 o
   4   8   7        2.56       13.72      2.54 o
   5   8   7        7.39       13.23      2.83 o
   6   8   7       29.86       31.89      3.33 o
   7   8   7        2.20        8.08      3.46 o
   0   9   7        5.64        9.02      4.20 o
   1   9   7       37.18       32.15      3.47 o
   2   9   7       17.97       17.58      2.89 o
   3   9   7       27.57       30.41      3.25 o
   4   9   7       47.66       45.38      4.12 o
   5   9   7        0.85        9.00      4.03 o
   6   9   7       18.16       19.68      4.29 o
   0  10   7        0.06        6.97      5.62 o
   1  10   7        2.87       13.22      4.42 o
   2  10   7       20.33       26.10      3.94 o
   3  10   7        5.20        5.66      3.76 o
   4  10   7        1.22        8.67      4.35 o
   5  10   7        0.54        3.72      4.81 o
   0  11   7        0.69        2.69      7.93 o
   1  11   7        3.95       15.37      5.06 o
   2  11   7       12.86       14.90      4.39 o
   0   0   8    28175.51    24597.64    165.50 o
   0   1   8        8.49        6.38      0.81 o
   1   1   8       17.17       17.65      0.94 o
   0   2   8      311.13      342.91      5.07 o
   1   2   8     1759.85     1878.84     20.94 o
   2   2   8       56.18       54.94      3.04 o
   0   3   8        7.66        7.17      0.88 o
   1   3   8       84.94       84.56      1.85 o
   2   3   8      881.40      918.57      5.10 o
   3   3   8      469.20      497.26      4.84 o
   0   4   8      572.14      560.62      7.15 o
   1   4   8      225.87      216.85      2.09 o
   2   4   8      245.14      241.58      2.22 o
   3   4   8      110.79      110.76      1.47 o
   4   4   8     1697.11     1521.92     12.88 o
   0   5   8      466.25      421.03      5.68 o
   1   5   8      152.96      162.61      3.24 o
   2   5   8       11.08       14.60      1.60 o
   3   5   8       70.80       72.17      1.69 o
   4   5   8      179.87      163.95      2.76 o
   5   5   8       86.20       83.91      5.09 o
   0   6   8      420.46      397.15      3.81 o
   1   6   8       18.38       20.58      1.58 o
   2   6   8       88.41       80.77      2.51 o
   3   6   8       11.55       12.04      2.20 o
   4   6   8      123.17      123.42      2.72 o
   5   6   8       13.21       13.56      2.11 o
   6   6   8        4.48        7.71      3.42 o
   0   7   8       68.43       50.60      3.08 o
   1   7   8      142.79      150.53      2.35 o
   2   7   8       53.80       58.83      2.26 o
   3   7   8       82.18       81.91      2.58 o
   4   7   8      130.63      116.27      2.80 o
   5   7   8       11.99       13.12      2.67 o
   6   7   8        4.56       11.11      2.57 o
   7   7   8        7.99       10.56      3.98 o
   0   8   8       25.38       24.67      3.86 o
   1   8   8       33.16       34.85      2.41 o
   2   8   8       44.48       45.41      2.59 o
   3   8   8      184.40      178.09      4.17 o
   4   8   8       58.41       61.45      2.77 o
   5   8   8       14.62       19.75      2.86 o
   6   8   8        1.30       11.12      3.22 o
   7   8   8        1.60        7.02      3.44 o
   0   9   8       14.36       11.82      4.89 o
   1   9   8        7.66        6.83      3.32 o
   2   9   8       31.94       33.05      2.96 o
   3   9   8        8.45       19.08      2.96 o
   4   9   8        1.40        7.14      4.07 o
   5   9   8        2.19        7.85      4.09 o
   6   9   8        6.18       13.39      4.45 o
   0  10   8        0.04        7.89      6.51 o
   1  10   8        2.15        4.53      4.44 o
   2  10   8        7.11       13.22      3.71 o
   3  10   8        3.93        8.64      4.43 o
   4  10   8        5.47        5.35      4.57 o
   5  10   8        4.04        6.79      4.96 o
   0  11   8        3.09       10.07      6.16 o
   1  11   8        2.33        8.28      4.94 o
   2  11   8        3.98        8.75      4.67 o
   0   1   9      475.09      501.40      2.64 o
   1   1   9       85.27       86.69      1.26 o
   0   2   9      274.20      303.98      5.66 o
   1   2   9     2168.64     2311.89     18.99 o
   2   2   9       35.74       43.75      1.04 o
   0   3   9      225.23      276.48      3.65 o
   1   3   9      484.55      507.87      3.28 o
   2   3   9     1100.21     1199.35      5.38 o
   3   3   9      220.69      190.68      5.40 o
   0   4   9      164.31      156.22      4.64 o
   1   4   9      552.80      532.90      6.93 o
   2   4   9      184.75      188.58      6.76 o
   3   4   9      106.93       89.67      1.32 o
   4   4   9      233.49      229.39      5.42 o
   0   5   9        3.32        4.28      0.84 o
   1   5   9      296.59      273.85      3.11 o
   2   5   9       43.61       37.03      1.78 o
   3   5   9      211.68      201.07      2.31 o
   4   5   9       12.34       17.31      1.86 o
   5   5   9       46.12       53.30      4.37 o
   0   6   9       24.67       28.41      1.90 o
   1   6   9       75.07       71.86      1.86 o
   2   6   9       52.62       59.28      2.07 o
   3   6   9       18.08       27.96      2.43 o
   4   6   9      134.96      137.77      2.77 o
   5   6   9        8.90        8.67      2.54 o
   6   6   9        9.54       11.58      3.56 o
   0   7   9        0.54       -0.22      3.35 o
   1   7   9      138.03      145.26      3.53 o
   2   7   9       81.89       86.22      2.16 o
   3   7   9       54.67       58.28      2.51 o
   4   7   9       77.61       75.57      2.62 o
   5   7   9       11.63       14.21      2.84 o
   6   7   9        5.89        7.13      2.71 o
   7   7   9       18.75       16.21      4.59 o
   0   8   9        2.53        3.64      4.49 o
   1   8   9        8.33        9.68      2.38 o
   2   8   9       10.13       10.28      2.40 o
   3   8   9       71.06       81.28      2.91 o
   4   8   9        5.85       11.72      2.79 o
   5   8   9        7.92       12.89      2.84 o
   6   8   9        4.95        7.76      3.10 o
   7   8   9        0.32        8.63      3.74 o
   0   9   9        7.41       11.17      4.90 o
   1   9   9        6.44        8.41      3.54 o
   2   9   9       65.68       60.64      3.20 o
   3   9   9        9.95       14.51      3.00 o
   4   9   9        0.47        6.33      3.61 o
   5   9   9        1.65        5.24      4.64 o
   6   9   9        2.60        8.17      4.83 o
   0  10   9        0.01        4.17      6.83 o
   1  10   9        4.68        9.95      4.46 o
   2  10   9        1.59        7.55      4.08 o
   3  10   9       17.22       12.30      4.64 o
   4  10   9       12.10       16.84      5.71 o
   0  11   9       14.98       12.95      6.38 o
   1  11   9        0.35        4.23      4.75 o
   0   1  10       19.44       20.32      1.84 o
   1   1  10     3347.98     3518.90     15.42 o
   0   2  10       99.53      104.15      2.32 o
   1   2  10     1700.79     1904.33     13.21 o
   2   2  10      375.03      336.85      3.29 o
   0   3  10      315.90      403.67      4.14 o
   1   3  10      525.68      578.77      3.78 o
   2   3  10      497.66      516.51      3.54 o
   3   3  10      733.83      727.47      4.53 o
   0   4  10      650.91      585.39      7.08 o
   1   4  10      131.77      134.53      1.82 o
   2   4  10      103.76       97.93      2.09 o
   3   4  10       80.13       71.66      1.83 o
   4   4  10      449.20      419.42      3.80 o
   0   5  10       37.96       31.73      1.84 o
   1   5  10       72.80       64.28      1.71 o
   2   5  10      255.18      232.60      2.76 o
   3   5  10       24.61       22.67      1.98 o
   4   5  10       36.92       40.08      2.70 o
   5   5  10      233.89      229.28      5.04 o
   0   6  10       53.28       62.88      2.94 o
   1   6  10       47.62       46.87      1.93 o
   2   6  10      253.65      213.74      2.60 o
   3   6  10      367.90      361.09      7.08 o
   4   6  10       29.60       30.79      2.44 o
   5   6  10       42.98       46.98      3.04 o
   6   6  10       10.90       10.37      3.88 o
   0   7  10        5.26        4.89      2.71 o
   1   7  10       46.34       48.91      2.31 o
   2   7  10       14.20       18.96      2.18 o
   3   7  10       31.94       33.23      2.35 o
   4   7  10       10.90       13.07      2.86 o
   5   7  10       31.31       25.96      3.11 o
   6   7  10        2.79        4.79      2.85 o
   7   7  10        9.86       18.77      4.57 o
   0   8  10        4.27        2.55      3.31 o
   1   8  10       29.05       26.76      2.40 o
   2   8  10       15.33       17.86      2.60 o
   3   8  10       64.24       63.93      2.88 o
   4   8  10        1.80        6.09      3.15 o
   5   8  10        8.48       10.52      3.54 o
   6   8  10        6.94       11.92      3.33 o
   7   8  10        0.74        6.00      3.48 o
   0   9  10       20.58       23.42      5.35 o
   1   9  10        5.53        9.76      3.58 o
   2   9  10       27.34       27.23      3.13 o
   3   9  10       28.29       27.76      3.49 o
   4   9  10       10.10       11.74      3.46 o
   5   9  10        0.77        8.20      6.09 o
   6   9  10        6.04       10.05      4.84 o
   0  10  10        1.42       11.01      7.35 o
   1  10  10       21.82       18.24      4.07 o
   2  10  10        2.51        4.47      4.41 o
   3  10  10        7.56        8.23      4.80 o
   4  10  10        2.83        6.33      5.70 o
   0  11  10        0.84        5.77      6.63 o
   1  11  10        5.33        8.43      4.92 o
   0   1  11     4358.24     4460.87     25.41 o
   1   1  11     2382.45     2567.49     21.58 o
   0   2  11     1729.65     1802.34     22.76 o
   1   2  11     2234.68     2543.74     18.53 o
   2   2  11       11.52       10.06      1.18 o
   0   3  11      707.10      813.97     13.49 o
   1   3  11      261.01      288.57      2.04 o
   2   3  11      404.65      414.26      2.92 o
   3   3  11        6.06        2.96      1.34 o
   0   4  11     1001.46      918.82     19.02 o
   1   4  11      282.13      285.12      2.37 o
   2   4  11      144.68      146.60      1.87 o
   3   4  11      307.48      300.80      4.21 o
   4   4  11       26.62       26.15      1.99 o
   0   5  11      308.72      326.74      3.94 o
   1   5  11       83.51       83.39      1.74 o
   2   5  11      139.11      137.34      2.55 o
   3   5  11      197.20      181.44      2.65 o
   4   5  11      338.18      288.04      5.05 o
   5   5  11      154.97      154.07      4.62 o
   0   6  11      996.32      910.23      6.61 o
   1   6  11      162.63      152.98      2.65 o
   2   6  11        1.45       14.05      2.31 o
   3   6  11      122.41      116.20      2.91 o
   4   6  11      100.40       88.99      3.10 o
   5   6  11        5.36       11.61      3.22 o
   6   6  11       23.61       23.21      4.10 o
   0   7  11       28.06       23.37      3.00 o
   1   7  11       59.90       53.86      2.38 o
   2   7  11       66.23       54.23      2.37 o
   3   7  11       61.68       63.94      2.65 o
   4   7  11       94.79       86.32      3.41 o
   5   7  11       39.65       40.64      3.23 o
   6   7  11        5.40        5.78      2.96 o
   7   7  11       21.39       20.06      4.73 o
   0   8  11        0.87        2.50      3.29 o
   1   8  11        7.10        5.13      2.42 o
   2   8  11       35.91       33.27      2.63 o
   3   8  11       11.94       11.94      2.63 o
   4   8  11       12.13       13.36      3.05 o
   5   8  11        0.20        1.50      3.87 o
   6   8  11        1.37        5.60      3.66 o
   7   8  11        7.98        9.76      3.90 o
   0   9  11        2.48        5.09      5.04 o
   1   9  11        1.01        4.25      3.41 o
   2   9  11        4.44        8.04      3.13 o
   3   9  11        0.62        7.51      3.68 o
   4   9  11       13.10       17.21      3.67 o
   5   9  11       12.12       12.66      4.18 o
   6   9  11        2.83        8.25      5.52 o
   0  10  11        1.14        3.77      5.53 o
   1  10  11        6.87       13.36      4.35 o
   2  10  11        6.40        7.56      4.31 o
   3  10  11        7.63       10.29      4.71 o
   4  10  11        1.50        8.08      6.29 o
   0   0  12     7089.26     7029.59    252.59 o
   0   1  12       74.13      106.08      4.89 o
   1   1  12       58.31       64.44      1.30 o
   0   2  12      129.10      145.62      1.96 o
   1   2  12     1609.52     1815.37      7.37 o
   2   2  12      366.28      375.61      5.55 o
   0   3  12      177.82      199.39      2.82 o
   1   3  12      706.63      707.88      5.58 o
   2   3  12      484.13      534.28      3.53 o
   3   3  12      557.31      526.50     11.11 o
   0   4  12        5.76        8.84      1.70 o
   1   4  12      527.46      519.36      9.81 o
   2   4  12      195.22      219.25      2.31 o
   3   4  12       63.73       60.48      2.00 o
   4   4  12        8.55        7.88      2.17 o
   0   5  12       35.16       25.97      4.53 o
   1   5  12       71.74       75.68      1.80 o
   2   5  12      592.88      551.80      6.27 o
   3   5  12      105.59      110.46      2.61 o
   4   5  12      478.37      457.21      4.49 o
   5   5  12      101.38      117.90     10.59 o
   0   6  12       20.10       51.33      3.47 o
   1   6  12       62.36       66.74      2.63 o
   2   6  12      488.64      422.86      5.64 o
   3   6  12       13.70       14.39      2.45 o
   4   6  12       17.70       26.56      3.04 o
   5   6  12       85.06       72.67      3.53 o
   6   6  12       13.09       20.43      5.50 o
   0   7  12      166.77      163.55      3.73 o
   1   7  12       74.55       72.52      2.51 o
   2   7  12        7.63        9.37      2.14 o
   3   7  12       12.04       10.71      2.47 o
   4   7  12       73.03       71.30      3.37 o
   5   7  12        2.89        5.87      3.10 o
   6   7  12        0.54        3.88      3.68 o
   7   7  12        4.01        7.01      4.70 o
   0   8  12        6.74        9.55      3.65 o
   1   8  12        6.20        7.62      2.25 o
   2   8  12       20.03       17.15      2.61 o
   3   8  12        9.75       12.99      2.95 o
   4   8  12       12.18       11.16      3.38 o
   5   8  12        1.51        5.26      4.32 o
   6   8  12        5.81        9.26      3.79 o
   7   8  12        0.81        4.99      4.27 o
   0   9  12        3.87        6.52      5.11 o
   1   9  12        0.87        6.10      3.66 o
   2   9  12       22.34       28.73      3.19 o
   3   9  12       10.83       15.81      3.53 o
   4   9  12        1.11        3.41      3.52 o
   5   9  12       10.48       10.41      4.09 o
   6   9  12        0.94        7.44      4.89 o
   0  10  12        1.68        3.92      6.04 o
   1  10  12        3.73       12.34      4.40 o
   2  10  12        0.58        5.03      5.27 o
   3  10  12        1.16       11.98      4.75 o
   4  10  12        0.48       12.12      5.59 o
   0   1  13      425.09      455.87      4.28 o
   1   1  13       47.19       45.99      1.19 o
   0   2  13      744.03      740.16      4.86 o
   1   2  13      523.39      596.14      4.60 o
   2   2  13      598.78      640.10      6.34 o
   0   3  13      132.56      122.50      3.00 o
   1   3  13      521.59      560.09      5.56 o
   2   3  13       22.07       32.12      1.54 o
   3   3  13       27.02       27.69      2.06 o
   0   4  13      148.70      134.11      3.30 o
   1   4  13       39.58       40.94      1.58 o
   2   4  13       60.43       60.06      1.74 o
   3   4  13       17.57       22.86      1.67 o
   4   4  13        1.92        2.23      3.13 o
   0   5  13      114.39      102.68      3.76 o
   1   5  13      197.29      182.64      2.85 o
   2   5  13       39.36       50.39      2.30 o
   3   5  13      136.06      116.71      2.82 o
   4   5  13      267.45      252.72      7.11 o
   5   5  13       90.63       93.82      5.76 o
   0   6  13      986.82      886.74      7.67 o
   1   6  13      212.35      192.70      3.10 o
   2   6  13      281.42      267.36      4.48 o
   3   6  13       30.06       27.11      2.43 o
   4   6  13       85.85       83.62      3.33 o
   5   6  13       26.01       23.70      3.72 o
   6   6  13        0.09        2.54      4.00 o
   0   7  13       99.24       88.00      3.35 o
   1   7  13      141.16      132.02      2.77 o
   2   7  13       14.43       18.56      2.27 o
   3   7  13        3.40        6.53      2.67 o
   4   7  13       23.72       24.40      3.49 o
   5   7  13        0.00        3.89      3.64 o
   6   7  13        4.53        7.49      3.07 o
   7   7  13        0.36        6.30      4.83 o
   0   8  13        0.03        3.59      3.63 o
   1   8  13        3.17        2.69      2.29 o
   2   8  13        2.76        4.61      2.84 o
   3   8  13       53.66       47.61      3.19 o
   4   8  13        7.05        9.12      3.08 o
   5   8  13        7.34        6.91      3.82 o
   6   8  13        0.36        5.88      4.04 o
   7   8  13        6.05        6.14      3.95 o
   0   9  13        0.46        2.70      5.15 o
   1   9  13       51.01       45.72      3.82 o
   2   9  13        7.95       12.78      3.20 o
   3   9  13        0.46        5.13      3.48 o
   4   9  13       16.57       14.25      3.53 o
   5   9  13        7.52        8.56      3.74 o
   0  10  13        4.66        5.34      5.83 o
   1  10  13       11.98       18.90      4.27 o
   2  10  13        3.96        5.86      4.74 o
   3  10  13        8.25       14.13      3.90 o
   4  10  13        5.69       10.90      5.53 o
   0   1  14     1219.84     1296.97      7.34 o
   1   1  14       15.16       13.05      1.10 o
   0   2  14      270.83      240.11      2.29 o
   1   2  14        1.46        6.68      0.99 o
   2   2  14       84.01       84.65      2.48 o
   0   3  14      179.67      204.86      2.54 o
   1   3  14      263.88      279.20      2.54 o
   2   3  14      126.67      117.40      2.32 o
   3   3  14      424.80      432.31      4.98 o
   0   4  14       50.34       46.31      2.54 o
   1   4  14      228.99      222.29      3.35 o
   2   4  14      205.25      212.57      2.31 o
   3   4  14       36.22       27.70      1.70 o
   4   4  14        0.22        2.00      4.16 o
   0   5  14      126.72      133.10      3.54 o
   1   5  14        6.27        4.66      1.71 o
   2   5  14      395.31      361.77      3.77 o
   3   5  14      229.55      201.00      5.76 o
   4   5  14      104.85      111.37      3.69 o
   5   5  14      402.48      384.03     28.43 o
   0   6  14       42.25       67.71      4.96 o
   1   6  14       62.46       65.96      3.55 o
   2   6  14      355.47      339.22      4.12 o
   3   6  14       36.96       35.67      2.92 o
   4   6  14       16.82       16.54      3.06 o
   5   6  14       30.47       31.80      3.65 o
   6   6  14        6.27        4.06      4.38 o
   0   7  14        0.42        8.16      2.77 o
   1   7  14      164.22      141.57      2.87 o
   2   7  14      104.20       97.58      2.69 o
   3   7  14       24.77       25.96      2.90 o
   4   7  14        4.57       16.61      3.42 o
   5   7  14        3.42        3.26      4.42 o
   6   7  14        2.86        3.18      3.10 o
   7   7  14        3.59        6.14      4.81 o
   0   8  14       37.49       33.03      3.97 o
   1   8  14        1.29        4.67      2.31 o
   2   8  14       15.90       17.12      2.66 o
   3   8  14       39.06       35.40      3.22 o
   4   8  14        5.21        7.25      3.09 o
   5   8  14        7.46        8.59      3.88 o
   6   8  14        9.95       16.00      3.75 o
   7   8  14        3.57        6.91      4.38 o
   0   9  14        3.12        5.48      5.07 o
   1   9  14        0.13        6.23      3.23 o
   2   9  14        0.81        5.21      4.23 o
   3   9  14        6.48        7.71      3.63 o
   4   9  14       24.01       20.34      3.74 o
   5   9  14        0.73        4.27      3.67 o
   0  10  14        5.23        5.01      5.84 o
   1  10  14        6.74       11.85      4.15 o
   2  10  14        1.06        6.31      4.08 o
   3  10  14        5.44        9.57      4.10 o
   0   1  15      196.53      231.56      2.86 o
   1   1  15      346.29      391.89      3.40 o
   0   2  15       97.54       88.78      1.80 o
   1   2  15      796.08      860.19      6.09 o
   2   2  15       18.56       22.31      1.95 o
   0   3  15        1.75        1.71      1.47 o
   1   3  15      126.27      126.46      2.80 o
   2   3  15      258.97      263.87      2.63 o
   3   3  15      332.01      310.73      8.05 o
   0   4  15        1.77        2.62      1.21 o
   1   4  15       58.84       58.83      1.76 o
   2   4  15       49.05       45.82      1.71 o
   3   4  15       46.88       44.72      2.85 o
   4   4  15      175.28      177.75      4.16 o
   0   5  15      375.27      381.48      5.92 o
   1   5  15      124.31      122.51      2.14 o
   2   5  15        7.70        8.65      2.18 o
   3   5  15       25.45       29.28      2.60 o
   4   5  15      149.38      131.68      3.75 o
   5   5  15        3.05       13.88      5.37 o
   0   6  15      629.18      661.73      7.49 o
   1   6  15      173.78      161.46      3.49 o
   2   6  15       67.16       65.03      2.53 o
   3   6  15       37.26       36.85      2.83 o
   4   6  15       58.02       56.60      3.37 o
   5   6  15       17.38       18.12      3.91 o
   6   6  15        0.93        1.03      5.64 o
   0   7  15        5.52        7.21      3.00 o
   1   7  15       73.94       70.13      2.57 o
   2   7  15       67.83       71.45      2.64 o
   3   7  15       12.38       17.12      2.94 o
   4   7  15      124.30      105.54      3.90 o
   5   7  15       11.81       11.37      3.84 o
   6   7  15        0.42        3.99      3.56 o
   7   7  15        0.85        3.76      4.90 o
   0   8  15       10.17       14.61      4.00 o
   1   8  15       13.62       13.57      2.52 o
   2   8  15        0.39        4.94      2.57 o
   3   8  15       21.02       25.87      3.27 o
   4   8  15        4.64       10.56      3.42 o
   5   8  15       10.06       11.96      4.37 o
   6   8  15        3.25        7.87      3.84 o
   0   9  15       11.61       11.46      5.27 o
   1   9  15        7.19        9.38      3.52 o
   2   9  15        6.29        7.38      3.38 o
   3   9  15        1.63        7.51      3.62 o
   4   9  15        3.29       10.63      3.80 o
   5   9  15        0.33        3.43      3.78 o
   0  10  15       16.53       20.48      6.07 o
   1  10  15        0.03       12.05      4.88 o
   2  10  15        1.10       10.92      4.01 o
   3  10  15       18.16       18.02      4.13 o
   0   0  16      600.57      622.18     12.68 o
   0   1  16       90.50      107.63      1.67 o
   1   1  16      135.68      151.36      1.76 o
   0   2  16       21.30       26.25      1.56 o
   1   2  16      191.42      180.01      2.20 o
   2   2  16        2.78        4.34      1.89 o
   0   3  16        0.45        3.01      1.50 o
   1   3  16       45.50       48.55      1.55 o
   2   3  16       73.99       79.32      2.67 o
   3   3  16      114.12       99.58      2.79 o
   0   4  16       33.11       35.61      3.28 o
   1   4  16      136.75      132.28      1.87 o
   2   4  16      123.84      123.45      2.13 o
   3   4  16       64.95       56.50      2.12 o
   4   4  16      122.86      116.06      4.83 o
   0   5  16      258.92      230.47      4.22 o
   1   5  16      138.41      133.85      2.68 o
   2   5  16       38.59       37.46      2.29 o
   3   5  16        3.78        3.14      2.91 o
   4   5  16       59.75       59.47      3.32 o
   5   5  16       50.73       45.81      5.71 o
   0   6  16      824.49      826.75     11.61 o
   1   6  16       31.38       33.05      2.34 o
   2   6  16        7.16        9.40      2.47 o
   3   6  16       34.39       36.24      3.06 o
   4   6  16       69.99       72.41      3.68 o
   5   6  16       17.91       15.35      3.90 o
   6   6  16        0.42        6.79      5.65 o
   0   7  16        3.36        4.42      3.03 o
   1   7  16        6.00       12.34      2.31 o
   2   7  16       84.23       89.48      2.88 o
   3   7  16       48.77       52.00      3.39 o
   4   7  16       83.07       89.13      3.67 o
   5   7  16       35.91       40.36      4.31 o
   6   7  16        1.49        2.28      3.81 o
   7   7  16        0.12        8.96      7.43 o
   0   8  16       43.32       46.47      4.12 o
   1   8  16       17.27       17.02      2.58 o
   2   8  16       13.45       11.63      2.76 o
   3   8  16       21.18       21.88      3.25 o
   4   8  16        0.24        6.94      3.77 o
   5   8  16       13.84       11.60      3.88 o
   6   8  16        5.09       14.69      4.02 o
   0   9  16        0.12        6.50      6.79 o
   1   9  16       17.60       16.88      3.24 o
   2   9  16        6.27       11.36      3.62 o
   3   9  16        5.30        9.49      3.44 o
   4   9  16       12.16       15.18      3.84 o
   5   9  16        1.13        8.41      3.98 o
   0  10  16        0.29        7.34      5.70 o
   1  10  16       15.82       22.40      4.99 o
   2  10  16        1.74        7.35      3.92 o
   3  10  16        3.56        7.51      4.12 o
   0   1  17      219.80      231.54      2.19 o
   1   1  17      172.45      185.54      2.45 o
   0   2  17       17.54       19.90      1.57 o
   1   2  17      240.54      249.05      1.84 o
   2   2  17      382.63      391.04      3.97 o
   0   3  17      186.97      196.92      2.60 o
   1   3  17       32.36       37.53      1.62 o
   2   3  17      463.63      444.41      6.56 o
   3   3  17      114.84      120.07      4.08 o
   0   4  17       93.51      106.18      4.23 o
   1   4  17      124.72      126.20      2.32 o
   2   4  17       14.48       16.54      1.70 o
   3   4  17      229.45      203.91      4.72 o
   4   4  17        1.06        4.17      3.56 o
   0   5  17      157.87      138.08      3.96 o
   1   5  17      135.93      126.17      2.65 o
   2   5  17       63.53       55.86      2.60 o
   3   5  17       36.08       34.63      3.03 o
   4   5  17       76.90       70.08      3.46 o
   5   5  17        8.40        7.55      5.37 o
   0   6  17      438.78      440.01      7.85 o
   1   6  17       54.78       52.80      2.42 o
   2   6  17        5.89        9.89      2.40 o
   3   6  17       63.91       66.64      3.51 o
   4   6  17        7.84       11.20      4.10 o
   5   6  17        3.51        7.91      3.77 o
   6   6  17       20.38        9.57      5.93 o
   0   7  17        1.40        4.07      2.92 o
   1   7  17       29.34       27.00      2.58 o
   2   7  17       13.63       16.62      2.51 o
   3   7  17       18.68       24.66      3.21 o
   4   7  17       73.51       69.96      3.99 o
   5   7  17       20.08       20.37      4.42 o
   6   7  17        3.97       12.54      4.42 o
   7   7  17        3.95        2.57      6.10 o
   0   8  17        0.48        6.79      4.03 o
   1   8  17       15.58       17.76      2.60 o
   2   8  17        5.82       10.34      2.80 o
   3   8  17       49.14       48.18      3.37 o
   4   8  17        8.47       12.93      3.66 o
   5   8  17        7.17       15.03      4.07 o
   6   8  17        8.27        9.39      4.32 o
   0   9  17        5.25       14.58      5.53 o
   1   9  17        7.04        9.68      3.62 o
   2   9  17       26.27       27.28      3.54 o
   3   9  17        0.62        5.04      3.38 o
   4   9  17       15.90       15.18      3.79 o
   5   9  17       20.90       20.13      4.09 o
   0  10  17        9.47       16.20      6.21 o
   1  10  17        1.89       11.41      4.84 o
   2  10  17        3.35        7.06      4.05 o
   0   1  18       30.06       43.24      1.60 o
   1   1  18     1032.71      985.82      5.26 o
   0   2  18       64.78       57.94      1.82 o
   1   2  18      518.02      538.95      3.56 o
   2   2  18      287.47      280.10      3.65 o
   0   3  18        0.08        4.36      1.59 o
   1   3  18      186.19      182.93      2.24 o
   2   3  18      124.27      119.63      2.31 o
   3   3  18      319.73      280.33      3.14 o
   0   4  18      580.90      538.63      7.85 o
   1   4  18      174.24      172.91      2.93 o
   2   4  18       60.44       58.40      2.03 o
   3   4  18       36.03       29.69      2.17 o
   4   4  18        4.28        7.89      3.65 o
   0   5  18        6.03        6.83      3.14 o
   1   5  18      118.29      103.72      2.69 o
   2   5  18       99.31       93.09      3.13 o
   3   5  18       79.52       77.35      3.57 o
   4   5  18       24.76       19.38      3.54 o
   5   5  18        1.26       -1.05      5.49 o
   0   6  18       22.13       30.84      3.37 o
   1   6  18       60.19       61.49      2.50 o
   2   6  18       76.94       88.15      2.96 o
   3   6  18      135.25      126.57      4.25 o
   4   6  18        5.56        9.51      3.34 o
   5   6  18       38.50       38.76      4.20 o
   6   6  18       16.34       13.60      6.32 o
   0   7  18        0.08        1.55      3.09 o
   1   7  18       19.12       18.07      2.51 o
   2   7  18       22.37       24.82      2.89 o
   3   7  18        9.57       14.38      3.08 o
   4   7  18       15.20       24.83      3.73 o
   5   7  18        2.97        8.31      4.85 o
   6   7  18        2.07        5.89      4.41 o
   7   7  18       10.58       12.94      6.31 o
   0   8  18       16.07       14.41      3.43 o
   1   8  18        8.73        8.41      2.61 o
   2   8  18       18.27       22.00      2.97 o
   3   8  18        6.06       18.27      3.28 o
   4   8  18        8.55       13.12      3.72 o
   5   8  18       10.76       14.31      4.19 o
   6   8  18        0.03        7.10      3.97 o
   0   9  18        0.86        8.39      5.48 o
   1   9  18       17.71       16.61      3.68 o
   2   9  18        3.08        5.01      3.36 o
   3   9  18        7.08        8.79      3.61 o
   4   9  18       15.09       18.84      4.02 o
   0  10  18        0.12        5.28      7.85 o
   1  10  18        3.14       13.95      4.98 o
   0   1  19       37.54       38.51      1.62 o
   1   1  19     1702.26     1623.67      8.40 o
   0   2  19       20.53       14.46      1.66 o
   1   2  19        8.06       18.85      1.72 o
   2   2  19        1.07        4.75      2.12 o
   0   3  19        1.22        3.84      1.67 o
   1   3  19      132.13      125.09      2.55 o
   2   3  19       87.51       82.00      2.16 o
   3   3  19       30.67       32.98      3.00 o
   0   4  19      331.96      275.98      5.06 o
   1   4  19      170.12      176.68      2.94 o
   2   4  19      386.24      346.87      3.06 o
   3   4  19        6.69        5.15      2.09 o
   4   4  19       16.00       13.21      5.62 o
   0   5  19      106.23       84.03      3.57 o
   1   5  19       86.78       81.31      2.67 o
   2   5  19      155.71      135.92      3.37 o
   3   5  19       10.05       10.22      2.87 o
   4   5  19       44.24       38.23      3.41 o
   5   5  19       21.85       22.54      5.65 o
   0   6  19      112.80      106.77      3.85 o
   1   6  19       10.81        9.55      2.18 o
   2   6  19       63.07       61.67      3.15 o
   3   6  19       38.72       38.04      4.30 o
   4   6  19        0.89        3.74      4.03 o
   5   6  19        2.29        5.29      4.77 o
   6   6  19        4.01        1.12      9.59 o
   0   7  19       13.91       16.56      3.38 o
   1   7  19       50.94       45.18      2.86 o
   2   7  19       21.59       24.55      2.88 o
   3   7  19        3.40        5.38      3.44 o
   4   7  19       10.57       12.82      4.19 o
   5   7  19        7.41       12.55      4.30 o
   6   7  19        6.28        4.40      4.48 o
   7   7  19       14.27       17.85      6.41 o
   0   8  19       16.57       17.83      3.60 o
   1   8  19        5.81        8.99      2.69 o
   2   8  19        4.86        8.59      2.95 o
   3   8  19       41.25       52.21      3.68 o
   4   8  19       24.45       27.53      3.73 o
   5   8  19        2.79        5.59      3.81 o
   6   8  19        9.43       14.85      4.13 o
   0   9  19        2.21       12.96      5.64 o
   1   9  19        2.16        6.37      4.23 o
   2   9  19        2.85        7.57      3.56 o
   3   9  19       10.87       16.02      3.74 o
   4   9  19       11.40       15.50      4.08 o
   0  10  19       10.33       24.35      8.00 o
   0   0  20     3800.09     3575.74     21.14 o
   0   1  20        3.12       10.04      1.66 o
   1   1  20      140.06      165.15      2.25 o
   0   2  20       50.89       48.44      2.04 o
   1   2  20      131.74      123.98      2.04 o
   2   2  20        3.30        4.04      2.08 o
   0   3  20      229.77      211.20      3.38 o
   1   3  20      283.48      249.14      3.14 o
   2   3  20       81.61       79.26      2.26 o
   3   3  20        0.29        1.31      2.83 o
   0   4  20        1.00        4.56      3.36 o
   1   4  20      419.06      364.01      3.20 o
   2   4  20      114.26      109.84      2.33 o
   3   4  20       12.76       11.61      2.10 o
   4   4  20       21.77       23.30      5.30 o
   0   5  20       17.67       28.49      3.46 o
   1   5  20       62.05       59.20      2.45 o
   2   5  20      147.96      137.12      4.14 o
   3   5  20       53.86       45.42      3.35 o
   4   5  20        2.30        5.23      3.26 o
   5   5  20       20.29       22.95      5.61 o
   0   6  20        0.01        5.89      3.30 o
   1   6  20        3.06        4.47      2.11 o
   2   6  20       70.79       55.88      3.24 o
   3   6  20       29.11       30.46      4.18 o
   4   6  20       11.32        9.75      3.42 o
   5   6  20       13.87       10.63      4.95 o
   6   6  20       10.52        7.55      8.88 o
   0   7  20        1.08        3.83      3.39 o
   1   7  20       11.22       14.86      2.72 o
   2   7  20       31.10       29.79      3.06 o
   3   7  20        7.46       10.67      3.23 o
   4   7  20        4.07       11.07      4.32 o
   5   7  20       16.04       17.46      4.52 o
   6   7  20        7.00       17.53      6.48 o
   0   8  20        1.51        4.84      3.89 o
   1   8  20        5.58       11.49      2.95 o
   2   8  20       11.25       14.92      3.05 o
   3   8  20       71.58       77.47      3.97 o
   4   8  20       20.24       20.45      3.95 o
   5   8  20       10.68       14.86      3.94 o
   0   9  20       14.19       18.72      5.92 o
   1   9  20        2.42        5.54      3.53 o
   2   9  20       19.65       17.44      3.75 o
   3   9  20        7.62        7.83      3.67 o
   0   1  21      149.72      153.99      2.31 o
   1   1  21       58.29       61.57      2.01 o
   0   2  21      352.53      320.93      3.78 o
   1   2  21      333.92      317.99      2.38 o
   2   2  21        0.30        4.17      2.33 o
   0   3  21        4.36        3.84      1.96 o
   1   3  21      161.88      166.34      1.91 o
   2   3  21      206.34      201.60      2.81 o
   3   3  21      174.55      145.00      4.84 o
   0   4  21        0.12       -0.80      2.97 o
   1   4  21      222.15      215.37      3.90 o
   2   4  21      230.75      205.62      2.87 o
   3   4  21        5.16        5.87      2.18 o
   4   4  21        2.89        2.70      4.18 o
   0   5  21       22.25       19.80      3.64 o
   1   5  21       14.04       13.85      2.48 o
   2   5  21       58.22       60.06      3.32 o
   3   5  21       56.79       52.28      3.54 o
   4   5  21       10.35        9.31      3.24 o
   5   5  21        0.78        2.23      5.19 o
   0   6  21       23.26       25.86      3.56 o
   1   6  21       12.00       12.96      2.31 o
   2   6  21       25.67       29.96      3.41 o
   3   6  21        7.09        9.58      4.07 o
   4   6  21       12.72       10.99      4.22 o
   5   6  21        3.93       11.07      4.31 o
   6   6  21        1.12        2.90      8.92 o
   0   7  21        0.41        6.67      3.36 o
   1   7  21        6.15       10.31      2.85 o
   2   7  21        5.98        9.32      2.88 o
   3   7  21       13.58       18.13      3.36 o
   4   7  21       35.16       38.07      4.31 o
   5   7  21        8.12        7.38      4.33 o
   6   7  21        9.83       13.33      5.67 o
   0   8  21        0.98        1.41      3.59 o
   1   8  21        0.69        7.15      3.48 o
   2   8  21        9.66       18.41      3.21 o
   3   8  21        9.35       21.01      3.65 o
   4   8  21       27.69       23.33      3.93 o
   5   8  21       17.19       17.87      4.01 o
   0   9  21       14.21       19.21      7.79 o
   1   9  21        3.79        5.37      3.64 o
   2   9  21        3.76       10.90      3.62 o
   3   9  21        6.37        7.45      3.77 o
   0   1  22       83.99       90.23      2.24 o
   1   1  22     1083.46     1027.00      8.19 o
   0   2  22       59.46       59.51      2.37 o
   1   2  22       95.37       90.19      1.76 o
   2   2  22       43.93       46.09      2.61 o
   0   3  22        6.85        8.46      1.83 o
   1   3  22      156.38      152.62      2.45 o
   2   3  22       76.88       82.73      2.41 o
   3   3  22      134.75      112.13      5.71 o
   0   4  22       65.70       61.01      3.41 o
   1   4  22       79.95       67.19      2.26 o
   2   4  22       63.94       70.40      2.42 o
   3   4  22       72.66       65.32      2.51 o
   4   4  22        8.58       10.53      4.18 o
   0   5  22       45.82       37.77      4.16 o
   1   5  22        2.50        7.58      2.40 o
   2   5  22       10.73       16.16      2.76 o
   3   5  22        0.78        2.75      3.68 o
   4   5  22        6.20        9.63      4.41 o
   5   5  22       17.25       16.75      4.43 o
   0   6  22        1.80        5.88      3.43 o
   1   6  22       15.67       19.43      2.38 o
   2   6  22        4.83        4.95      3.01 o
   3   6  22       25.10       31.13      3.65 o
   4   6  22       17.76       14.78      4.40 o
   5   6  22       12.48       13.13      4.33 o
   6   6  22        4.23        4.61     10.20 o
   0   7  22        4.17        8.49      3.45 o
   1   7  22       10.45       13.02      3.26 o
   2   7  22        5.23        8.78      3.27 o
   3   7  22       69.33       71.68      3.85 o
   4   7  22        3.83       10.86      3.96 o
   5   7  22        0.70       10.51      4.70 o
   6   7  22       12.01       12.73      5.78 o
   0   8  22        9.34        8.86      3.85 o
   1   8  22        0.73        5.63      3.31 o
   2   8  22       31.63       35.27      3.43 o
   3   8  22       24.96       24.22      3.59 o
   4   8  22        1.46        6.06      3.95 o
   5   8  22        4.35        9.38      4.42 o
   0   9  22        3.53       12.30      8.38 o
   1   9  22        6.38        9.51      3.76 o
   2   9  22        4.33        5.64      3.66 o
   0   1  23       42.92       54.13      2.44 o
   1   1  23      521.44      530.95      5.29 o
   0   2  23      606.68      586.24      4.95 o
   1   2  23      125.24      122.13      2.10 o
   2   2  23      432.13      377.51      6.27 o
   0   3  23      410.00      375.64      4.07 o
   1   3  23       11.11       13.80      1.88 o
   2   3  23      225.10      197.70      3.01 o
   3   3  23        1.62        5.12      3.06 o
   0   4  23        1.00        5.27      3.13 o
   1   4  23      125.96      116.31      2.56 o
   2   4  23      126.26      112.64      2.97 o
   3   4  23      137.62      123.45      3.20 o
   4   4  23        0.86        8.34      5.02 o
   0   5  23        1.41        8.76      3.39 o
   1   5  23      120.50      108.55      2.91 o
   2   5  23       48.27       42.49      3.18 o
   3   5  23        0.66        5.91      3.09 o
   4   5  23        1.00        4.07      3.69 o
   5   5  23        6.06       11.67      6.18 o
   0   6  23        4.44       14.76      3.52 o
   1   6  23       16.78       19.79      2.58 o
   2   6  23        1.49        4.07      3.24 o
   3   6  23        4.62        7.41      3.28 o
   4   6  23       17.53       22.62      4.62 o
   5   6  23        4.46        7.99      5.70 o
   6   6  23       14.30       10.99      7.88 o
   0   7  23        1.58        5.98      3.65 o
   1   7  23        1.28        7.57      3.41 o
   2   7  23       47.10       41.75      3.74 o
   3   7  23       41.94       42.83      3.69 o
   4   7  23        3.20        6.24      3.78 o
   5   7  23       23.82       17.92      4.74 o
   6   7  23        5.35       10.34      5.44 o
   0   8  23        0.36        4.99      4.42 o
   1   8  23       13.74       19.45      3.56 o
   2   8  23       27.28       28.02      3.61 o
   3   8  23        3.27       10.45      3.88 o
   4   8  23        5.83        9.34      4.20 o
   0   9  23        0.21        4.55      7.93 o
   1   9  23        7.89        9.55      3.77 o
   2   9  23        0.81        6.67      3.74 o
   0   0  24     3446.75     3319.83     17.64 o
   0   1  24      352.30      321.08      3.07 o
   1   1  24      709.65      655.45      6.53 o
   0   2  24       75.68       94.24      2.48 o
   1   2  24       90.23       87.38      1.85 o
   2   2  24       25.56       24.43      2.74 o
   0   3  24      119.23      114.89      3.54 o
   1   3  24      135.18      115.58      2.34 o
   2   3  24      290.19      250.54      3.28 o
   3   3  24      110.38       99.99      3.97 o
   0   4  24       18.21       17.28      3.40 o
   1   4  24      283.67      263.42      3.25 o
   2   4  24       31.31       29.73      2.65 o
   3   4  24       55.90       52.44      3.24 o
   4   4  24       10.18       11.11      4.65 o
   0   5  24        2.15        5.11      3.21 o
   1   5  24       14.09       17.63      2.41 o
   2   5  24       23.28       27.75      2.82 o
   3   5  24       18.62       21.55      3.22 o
   4   5  24        0.81        9.51      3.88 o
   5   5  24       34.47       34.67      6.26 o
   0   6  24      115.70      101.19      4.52 o
   1   6  24       31.19       33.18      2.87 o
   2   6  24       46.85       45.41      3.28 o
   3   6  24        9.93       17.06      3.93 o
   4   6  24        1.92        1.88      4.55 o
   5   6  24       11.37       21.13      4.79 o
   6   6  24       29.60       32.72      7.60 o
   0   7  24        0.19        4.63      3.83 o
   1   7  24        4.97       10.80      3.24 o
   2   7  24       14.64       20.54      3.42 o
   3   7  24       23.77       23.63      3.72 o
   4   7  24        2.39        4.47      4.05 o
   5   7  24       14.05       13.70      5.30 o
   0   8  24       15.34       15.99      4.77 o
   1   8  24       12.74       16.67      3.53 o
   2   8  24       31.74       29.05      3.57 o
   3   8  24        0.22        5.57      4.13 o
   4   8  24        4.27       11.13      5.39 o
   0   9  24        0.52        8.49      8.06 o
   0   1  25       77.09       88.24      2.32 o
   1   1  25       83.33       87.22      2.41 o
   0   2  25      414.56      368.94      4.66 o
   1   2  25      190.55      191.05      2.33 o
   2   2  25       15.36        9.61      3.06 o
   0   3  25       27.52       31.22      2.92 o
   1   3  25       20.80       24.84      2.15 o
   2   3  25       40.08       42.55      2.40 o
   3   3  25      137.56      118.41      4.09 o
   0   4  25        4.81        9.84      3.66 o
   1   4  25      106.82      103.03      2.64 o
   2   4  25       21.70       22.27      2.94 o
   3   4  25       80.09       70.83      3.48 o
   4   4  25       12.08       13.22      5.74 o
   0   5  25       74.71       67.45      4.00 o
   1   5  25        4.41        8.12      2.46 o
   2   5  25       27.04       32.86      2.98 o
   3   5  25       19.86       25.07      3.42 o
   4   5  25        1.90        5.70      3.85 o
   5   5  25        6.02       15.38      6.93 o
   0   6  25        2.06       10.55      3.85 o
   1   6  25       38.28       40.39      2.82 o
   2   6  25       58.65       62.25      3.73 o
   3   6  25       24.11       29.72      4.29 o
   4   6  25       11.27       12.51      4.04 o
   5   6  25       37.35       37.32      5.38 o
   6   6  25        1.11        5.66      7.82 o
   0   7  25       18.66       17.60      4.95 o
   1   7  25       38.53       43.36      3.76 o
   2   7  25       15.56       25.83      3.47 o
   3   7  25        1.12        8.58      3.58 o
   4   7  25        2.17        4.09      4.05 o
   5   7  25        4.81        6.70      4.97 o
   0   8  25        8.84       11.76      5.13 o
   1   8  25       14.74       18.47      3.65 o
   2   8  25        2.72        7.35      3.55 o
   3   8  25        2.36        6.15      4.24 o
   0   1  26       25.05       31.14      2.02 o
   1   1  26       15.86       18.47      2.04 o
   0   2  26        7.50       14.83      2.24 o
   1   2  26       40.49       44.69      1.84 o
   2   2  26        3.41        3.98      3.69 o
   0   3  26        0.07        5.50      3.15 o
   1   3  26       37.15       35.92      2.30 o
   2   3  26       35.01       34.47      2.48 o
   3   3  26       13.35       15.70      3.59 o
   0   4  26       20.67       19.80      3.56 o
   1   4  26       26.52       31.16      2.32 o
   2   4  26       68.13       63.14      3.19 o
   3   4  26       25.32       25.88      3.23 o
   4   4  26       27.23       26.61      6.78 o
   0   5  26       26.94       27.54      3.65 o
   1   5  26       43.91       46.38      2.74 o
   2   5  26       13.68       19.00      3.02 o
   3   5  26        3.02       11.81      3.30 o
   4   5  26        6.69       11.19      4.93 o
   5   5  26       43.57       41.10      6.84 o
   0   6  26        2.38       11.27      3.56 o
   1   6  26       24.48       29.03      2.84 o
   2   6  26       21.87       27.75      3.21 o
   3   6  26        5.48       12.54      4.09 o
   4   6  26       10.54       13.17      4.57 o
   5   6  26        6.31        9.91      4.92 o
   6   6  26        0.82        8.60      7.37 o
   0   7  26        0.59        2.79      4.85 o
   1   7  26       45.78       43.41      3.62 o
   2   7  26       51.15       53.89      3.68 o
   3   7  26        5.91       13.14      4.39 o
   4   7  26        4.51        7.01      4.09 o
   0   8  26       19.33       30.39      5.86 o
   1   8  26        6.71       14.03      3.58 o
   2   8  26        5.55        9.68      3.72 o
   0   1  27       62.86       66.50      2.25 o
   1   1  27       17.80       17.19      2.05 o
   0   2  27      137.47      133.62      3.04 o
   1   2  27       53.57       50.24      2.09 o
   2   2  27        0.15        3.03      3.96 o
   0   3  27      116.44      100.02      3.64 o
   1   3  27       52.49       51.48      2.42 o
   2   3  27      122.42      110.94      3.08 o
   3   3  27       88.06       81.73      4.17 o
   0   4  27        0.24        6.47      3.86 o
   1   4  27       64.40       61.31      2.79 o
   2   4  27       65.80       65.86      3.22 o
   3   4  27        4.31       10.54      3.30 o
   4   4  27       21.99       23.27      6.39 o
   0   5  27       23.11       19.58      3.90 o
   1   5  27       51.64       55.12      3.00 o
   2   5  27        8.31       14.45      3.12 o
   3   5  27       10.24       15.14      4.12 o
   4   5  27        4.89       11.85      4.62 o
   5   5  27        2.11       14.75      7.65 o
   0   6  27       88.28       88.14      4.45 o
   1   6  27       15.80       17.60      2.76 o
   2   6  27       24.56       24.09      3.43 o
   3   6  27        6.89        9.26      3.82 o
   4   6  27       20.47       20.72      5.24 o
   5   6  27        5.38       10.88      5.33 o
   0   7  27       26.37       28.79      4.42 o
   1   7  27       22.76       27.89      3.32 o
   2   7  27       16.12       23.60      3.50 o
   3   7  27        0.92        4.13      3.81 o
   4   7  27       12.05       12.49      4.21 o
   0   8  27        0.25        5.94      8.04 o
   1   8  27        2.65       11.53      4.63 o
   2   8  27        1.59       11.44      3.85 o
   0   0  28      972.63      820.44     10.81 o
   0   1  28       74.34       69.77      2.29 o
   1   1  28        4.08        3.92      2.01 o
   0   2  28      130.22      121.84      3.17 o
   1   2  28       17.12       21.08      2.01 o
   2   2  28        0.17        1.63      3.19 o
   0   3  28        1.78        4.73      3.30 o
   1   3  28       66.25       58.03      2.53 o
   2   3  28        3.36        7.54      2.73 o
   3   3  28       35.21       39.90      4.85 o
   0   4  28        1.49        2.81      3.65 o
   1   4  28       94.25       83.75      3.01 o
   2   4  28       21.59       27.59      3.04 o
   3   4  28        0.63        6.68      3.44 o
   4   4  28        2.29       13.89      7.18 o
   0   5  28        7.19       12.91      4.19 o
   1   5  28       90.37       79.56      3.18 o
   2   5  28       40.10       36.68      3.26 o
   3   5  28       44.61       36.63      3.92 o
   4   5  28       15.40       22.08      5.08 o
   5   5  28        1.16       10.20      7.37 o
   0   6  28      107.49      107.08      5.19 o
   1   6  28        0.77        4.84      3.05 o
   2   6  28       12.25       11.66      3.35 o
   3   6  28        2.74        2.30      3.74 o
   4   6  28        4.91        8.74      5.40 o
   5   6  28        7.18        6.70      5.42 o
   0   7  28        6.93       14.51      4.59 o
   1   7  28        1.02        6.38      3.73 o
   2   7  28        9.67       14.13      3.75 o
   3   7  28       13.00       23.26      4.13 o
   0   1  29       13.80       15.98      2.06 o
   1   1  29       20.62       20.26      2.03 o
   0   2  29        2.15        5.43      2.77 o
   1   2  29       17.37       17.04      2.17 o
   2   2  29       68.92       62.37      3.73 o
   0   3  29       31.17       27.19      3.66 o
   1   3  29        5.72       11.62      2.37 o
   2   3  29        3.21        8.69      2.71 o
   3   3  29        0.94        5.56      4.65 o
   0   4  29       25.85       29.37      3.79 o
   1   4  29        5.20       10.02      2.61 o
   2   4  29       41.17       45.51      3.28 o
   3   4  29        2.19        3.94      4.34 o
   4   4  29       11.64       15.97      7.07 o
   0   5  29       10.69       12.64      4.21 o
   1   5  29       73.53       67.30      3.19 o
   2   5  29       34.79       33.40      3.51 o
   3   5  29        1.46        5.86      3.74 o
   4   5  29        6.71       16.96      4.94 o
   5   5  29        0.05       15.43      8.18 o
   0   6  29       41.37       44.25      4.63 o
   1   6  29       11.32       13.72      3.52 o
   2   6  29       15.27       16.02      3.42 o
   3   6  29       13.03       15.67      4.45 o
   4   6  29        9.66        9.98      4.81 o
   0   7  29        0.15        8.13      4.65 o
   1   7  29       29.57       30.49      3.89 o
   2   7  29        7.71       14.75      3.93 o
   3   7  29        6.67       12.81      4.18 o
   0   1  30        0.33        2.35      2.00 o
   1   1  30       48.47       50.77      2.28 o
   0   2  30        9.44        9.68      3.28 o
   1   2  30        6.86        9.65      2.14 o
   2   2  30        3.69        7.93      3.36 o
   0   3  30       18.69       22.08      3.71 o
   1   3  30        2.30        6.03      2.45 o
   2   3  30        2.27        5.00      2.69 o
   3   3  30        9.64        9.31      4.65 o
   0   4  30      121.25      113.78      4.72 o
   1   4  30       13.23       17.63      2.93 o
   2   4  30        7.92        4.98      3.00 o
   3   4  30       18.92       19.46      5.02 o
   4   4  30        2.97       16.20      7.49 o
   0   5  30       41.24       38.44      4.44 o
   1   5  30       12.93       20.44      3.15 o
   2   5  30        6.90        8.34      3.37 o
   3   5  30        8.84       14.38      4.35 o
   4   5  30       36.83       41.56      5.39 o
   5   5  30        0.38       15.64      8.48 o
   0   6  30       12.25       14.07      4.65 o
   1   6  30       32.57       28.05      3.72 o
   2   6  30       11.44       13.09      3.60 o
   3   6  30       34.48       38.00      4.66 o
   4   6  30       10.46       13.25      5.33 o
   0   7  30        0.12        7.27      5.43 o
   1   7  30        7.65       20.68      4.07 o
   2   7  30       20.24       25.07      3.99 o
   0   1  31        7.85       10.86      2.07 o
   1   1  31        0.99        3.37      2.30 o
   0   2  31        8.57       12.04      3.25 o
   1   2  31        7.63       10.87      2.23 o
   2   2  31        5.86        8.55      3.98 o
   0   3  31       99.17      109.14      4.51 o
   1   3  31       11.74       13.98      2.52 o
   2   3  31       38.24       35.22      2.88 o
   3   3  31        1.41       14.69      7.09 o
   0   4  31       69.08       67.73      4.57 o
   1   4  31       31.93       36.21      3.10 o
   2   4  31        2.26        5.58      3.29 o
   3   4  31        4.96        7.14      5.12 o
   4   4  31        7.23       24.31      8.21 o
   0   5  31      122.14      106.94      5.28 o
   1   5  31       41.02       40.89      3.18 o
   2   5  31       12.08       18.21      3.46 o
   3   5  31        7.31       15.15      4.80 o
   4   5  31       47.97       60.08      5.94 o
   0   6  31       19.95       31.24      4.75 o
   1   6  31        6.37       13.76      3.62 o
   2   6  31        2.48        5.02      4.03 o
   3   6  31       46.95       47.36      5.20 o
   0   0  32        0.67        6.06      4.26 o
   0   1  32       55.84       53.21      2.48 o
   1   1  32       14.60       10.02      2.44 o
   0   2  32       11.67       12.87      3.34 o
   1   2  32       11.12       18.23      2.49 o
   2   2  32       12.33       13.47      4.30 o
   0   3  32        0.55        8.92      3.83 o
   1   3  32       25.68       31.00      2.70 o
   2   3  32       30.06       31.73      3.33 o
   3   3  32        2.18        6.17      6.85 o
   0   4  32       11.95       21.90      4.32 o
   1   4  32       31.15       37.53      3.21 o
   2   4  32       48.84       50.97      3.52 o
   3   4  32        7.79       17.21      4.73 o
   4   4  32       85.45      100.71      8.72 o
   0   5  32       11.82       15.56      4.33 o
   1   5  32       23.83       29.64      3.38 o
   2   5  32       12.12       18.17      3.49 o
   3   5  32       30.19       40.15      5.22 o
   4   5  32        5.43       14.35      5.88 o
   0   6  32       12.65       13.69      4.85 o
   1   6  32        1.06        7.56      3.97 o
   2   6  32       15.85       21.87      4.13 o
   0   1  33       23.58       23.13      2.51 o
   1   1  33        0.26        2.43      2.75 o
   0   2  33        3.39        7.94      3.43 o
   1   2  33        7.13       13.21      2.55 o
   2   2  33        2.88        4.89      3.94 o
   0   3  33       17.51       13.89      4.13 o
   1   3  33       16.11       20.06      2.81 o
   2   3  33       38.74       41.38      3.91 o
   3   3  33        5.75        8.58      6.35 o
   0   4  33       22.43       19.01      4.64 o
   1   4  33       37.51       34.57      3.17 o
   2   4  33        5.35        7.82      3.68 o
   3   4  33       23.88       22.15      4.91 o
   4   4  33       23.36       33.45      8.89 o
   0   5  33        6.84       12.27      4.82 o
   1   5  33       29.40       30.15      3.61 o
   2   5  33       37.81       40.86      4.69 o
   3   5  33       16.44       31.48      5.52 o
   0   6  33       29.85       44.97      5.44 o
   1   6  33       13.24       18.78      4.07 o
   0   1  34        6.69        8.53      2.66 o
   1   1  34       15.06       19.58      3.35 o
   0   2  34       16.74       19.50      3.77 o
   1   2  34        2.39        5.96      2.63 o
   2   2  34       35.30       36.86      4.51 o
   0   3  34       32.25       34.52      4.61 o
   1   3  34       36.74       35.43      3.19 o
   2   3  34        6.13       10.99      3.84 o
   3   3  34       20.43       16.86      7.36 o
   0   4  34        0.37        6.44      5.02 o
   1   4  34       33.55       31.79      3.30 o
   2   4  34        0.91        6.54      3.89 o
   3   4  34       35.68       39.28      5.41 o
   0   5  34       18.32       20.95      5.14 o
   1   5  34        9.35       16.77      3.82 o
   2   5  34       35.04       47.55      5.07 o
   0   1  35        2.13        5.06      3.06 o
   1   1  35        1.34        6.91      3.55 o
   0   2  35        5.79       11.14      3.53 o
   1   2  35       12.95       16.25      2.84 o
   2   2  35      127.93      126.51      5.97 o
   0   3  35       47.34       46.18      4.78 o
   1   3  35       15.43       19.33      3.37 o
   2   3  35       12.56       17.19      3.86 o
   3   3  35        0.13        3.45      6.87 o
   0   4  35        0.05        0.71      5.14 o
   1   4  35        3.36       11.24      3.32 o
   2   4  35       11.31       11.81      4.28 o
   3   4  35       12.16       13.59      5.23 o
   0   5  35       23.35       23.24      5.07 o
   0   0  36        7.05        5.66      9.02 o
   0   1  36        6.07        6.16      3.41 o
   1   1  36       38.86       36.29      3.64 o
   0   2  36        0.77        5.43      3.87 o
   1   2  36       30.32       33.47      3.09 o
   2   2  36        0.10       12.76      5.08 o
   0   3  36       15.39       16.95      4.61 o
   1   3  36        9.75       13.68      3.51 o
   2   3  36       39.86       43.14      4.43 o
   3   3  36       20.90       26.37      6.24 o
   0   4  36        0.91        3.16      4.72 o
   1   4  36       12.76       11.64      4.29 o
   0   1  37        3.97        7.16      4.38 o
   1   1  37       28.32       26.06      4.05 o
   0   2  37       68.99       62.80      4.74 o
   1   2  37       11.91       12.69      3.04 o
   2   2  37       11.19       11.31      4.99 o
   0   3  37        5.80        5.12      4.74 o
   1   3  37        0.88        7.69      4.07 o
   0   1  38        0.53        6.49      6.11 o
   1   1  38       28.25       30.68      4.76 o
   0   2  38       13.77       17.59      5.03 o
   1   2  38        5.38       10.37      3.45 o
 
